# Supplementary material for: Metabarcoding of mycetangia from the Dendroctonus frontalis species complex (Curculionidae: Scolytinae) reveals diverse and functionally redundant fungal assemblages
Source: Front Microbiol. 2022 Sep 16;13:969230. doi: 10.3389/fmicb.2022.969230 (PMC9524821; doi:10.3389/fmicb.2022.969230)
Supplement: Supplementary file 1 [file Table_1.xlsx]

## Sheet: Funguild.taxa.guilds
OTU	Taxonomy	Identity %	D. adjunctus A	D. adjunctus B	D. adjunctus C	D. barberi A	D. barberi B	D. brevicomis A	D. brevicomis B	D. brevicomis C	D. frontalis A	D. frontalis B	D. frontalis C	D. mesoamericanus A	D. mesoamericanus B	D. mesoamericanus C	D. mexicanus A	D. mexicanus B	D. mexicanus C	D. mexicanus D	D. vitei A	D. vitei B	D. vitei C	Trophic Mode	Guild	Trait	Growth Form	Confidence Ranking	Notes	Citation Source
Ent1	Entomocorticium cobbii (NR_172311)	99.71	0	0	0	0	0	0	0	0	12360	12090	11175	4435	10814	9216	0	0	0	0	0	0	0	Saprotroph/Symbiotroph	Saprotroph/Symbiotroph	Hyphae sub-hyaline and Arthro-thallic conidia in beetle mycangia	Microfungus with aerial mycelium. Conidiophores and basidia not observed in culture	Probable	Fungi isolated from pronotal mycangia of bark beetles (Dendroctonus frontalis)	Harrington T. et al., 2021. Antonie van Leeuwenhoek, 114(5), 561-579. ((https://doi.org/10.1007/s10482-021-01541-7)); Araújo J. et al., 2021. Journal Fungi 7,1043. ((https:// doi.org/10.3390/jof7121043))
Ent2	Entomocorticium kirisitsi (MT741714)	99.34	0	0	0	12823	12890	0	0	0	0	0	0	0	0	0	0	0	0	0	0	0	0	Saprotroph/Symbiotroph	Saprotroph/Symbiotroph	Produces aleurioconidia and a distinctive downyvelvety mat of mycelium in culture	Microfungus; Aleurioconidia globose to ovoid	Probable	Fungi isolated from pronotal mycangia of bark beetles (Dendroctonus ponderosae)	Harrington T. et al., 2021. Antonie van Leeuwenhoek, 114(5), 561-579. ((https://doi.org/10.1007/s10482-021-01541-7)); Araújo J. et al., 2021. Journal Fungi 7,1043. ((https:// doi.org/10.3390/jof7121043))
	Entomocorticium parmeteri (MT741709)																							Saprotroph/Symbiotroph	Saprotroph/Symbiotroph	Arthro-thallic conidia in beetle galleries produced acropetally, thick- walled, globose	Microfungus; produced mounds of conidiophores producing arthrothallic conidia	Probable	Fungi isolated from pronotal mycangia of bark beetles (Dendroctonus brevicomis)	Harrington T. et al., 2021. Antonie van Leeuwenhoek, 114(5), 561-579. ((https://doi.org/10.1007/s10482-021-01541-7)); Araújo J. et al., 2021. Journal Fungi 7,1043. ((https:// doi.org/10.3390/jof7121043))
Can1	Candida oregonensis (NR_155006)	99.15	9776	9733	10573	0	0	0	0	0	0	0	0	0	0	0	0	0	41	0	0	0	601	Pathotroph/Saprotroph/Symbiotroph	Animal Pathogen-Endophyte-Endosymbiont-Epiphyte-Soil Saprotroph-Undefined Saprotroph-Symbiotroph	The colony produces a somewhat ester-like smell	Dimorphic Yeast	Probable	Isolated from insect frass and gut. This asexual genus is polyphyletic and contain species that function very differently depend on what they are	Manolakaki D, et al. 2010. Virulence. 1: 367-375 ((https://doi.org/10.4161/viru.1.5.12796)); Mekbib SB, et al. 2011. Tropical Plant Pathology 36:233-240 ((https://doi.org/10.1590/S1982-56762011000400004)); Briones-Roblero et al., 2017. Folia Microbiol 62:1–9. ((htps:// doi.or/10.1007/s12223-016-0469-4))
Ent3	Entomocorticium parmeteri (MT741709)	98.53	0	0	0	0	0	7500	7897	5691	0	0	0	0	0	0	0	0	0	0	0	0	0	Saprotroph/Symbiotroph	Saprotroph/Symbiotroph	Arthro-thallic conidia in beetle galleries produced acropetally, thick- walled, globose	Microfungus; produced mounds of conidiophores producing arthrothallic conidia	Probable	Fungi isolated from pronotal mycangia of bark beetles (Dendroctonus brevicomis)	Harrington T. et al., 2021. Antonie van Leeuwenhoek, 114(5), 561-579. ((https://doi.org/10.1007/s10482-021-01541-7)); Araújo J. et al., 2021. Journal Fungi 7,1043. ((https:// doi.org/10.3390/jof7121043))
Ent4	Entomocorticium parmeteri (MT741709)	98.24	0	0	0	0	0	5858	4180	7802	0	0	0	0	0	0	0	0	0	0	0	0	0	Saprotroph/Symbiotroph	Saprotroph/Symbiotroph	Arthro-thallic conidia in beetle galleries produced acropetally, thick- walled, globose	Microfungus; produced mounds of conidiophores producing arthrothallic conidia	Probable	Fungi isolated from pronotal mycangia of bark beetles (Dendroctonus brevicomis)	Harrington T. et al., 2021. Antonie van Leeuwenhoek, 114(5), 561-579. ((https://doi.org/10.1007/s10482-021-01541-7)); Araújo J. et al., 2021. Journal Fungi 7,1043. ((https:// doi.org/10.3390/jof7121043))
Can2	Candida oregonensis (NR_155006)	98.76	1452	1502	1518	0	0	0	0	0	0	0	0	0	0	0	0	0	0	0	0	0	0	Pathotroph/Saprotroph/Symbiotroph	Animal Pathogen-Endophyte-Endosymbiont-Epiphyte-Soil Saprotroph-Undefined Saprotroph-Symbiotroph	The colony produces a somewhat ester-like smell	Dimorphic Yeast	Probable	Isolated from insect frass and gut. This asexual genus is polyphyletic and contain species that function very differently depend on what they are	Manolakaki D, et al. 2010. Virulence. 1: 367-375 ((https://doi.org/10.4161/viru.1.5.12796)); Mekbib SB, et al. 2011. Tropical Plant Pathology 36:233-240 ((https://doi.org/10.1590/S1982-56762011000400004)); Briones-Roblero et al., 2017. Folia Microbiol 62:1–9. ((htps:// doi.or/10.1007/s12223-016-0469-4))
Ent5	Entomocorticium cobbii (NR_172311)	99.41	0	0	0	0	0	0	0	0	791	574	621	264	638	487	0	0	0	0	0	0	0	Saprotroph/Symbiotroph	Saprotroph/Symbiotroph	Hyphae sub-hyaline and Arthro-thallic conidia in beetle mycangia	Microfungus with aerial mycelium. Conidiophores and basidia not observed in culture	Probable	Fungi isolated from pronotal mycangia of bark beetles (Dendroctonus frontalis)	Harrington T. et al., 2021. Antonie van Leeuwenhoek, 114(5), 561-579. ((https://doi.org/10.1007/s10482-021-01541-7)); Araújo J. et al., 2021. Journal Fungi 7,1043. ((https:// doi.org/10.3390/jof7121043))
Cer1	Ceratocystiopsis ranaculosa (NR_103596)	98.87	0	0	0	0	0	0	0	0	123	538	1428	1164	221	244	0	0	0	0	0	0	0	Pathotroph	Plant Pathogen	Blue-Staining	Microfungus; Hyphae hyalinae and conidia holoblastic, oblong, slightly clavate with obtuse ends	Probable	Isolated of gallery from Dendroctonus frontalis and infested trees	Hausner G, et al. 1993. Micology Research 5: 625-633 ((https://doi.org/10.1016/S0953-7562(09)81188-X)); Zipfel RD, et al. 2006. Studies in Mycology 55:75-97; Tedersoo L, et al. 2014. Science 346:e1256688 ((https://doi.org/10.1126/science.1256688)); Bridges & Perry. 1987. Mycologia, 79:4, 630-633. ((https://doi.or/10.1080/00275514.1987.12025434))
Nak1	Nakazawaea ambrosiae (NR_165549)	99.58	0	0	0	0	0	0	0	0	0	0	0	0	0	0	4876	5461	0	0	0	0	0	Saprotroph	Saprotroph	Pseudohyphae and true hyphae with subglobose and ovoid blastoconidia are formed	Yeast	Probable	Isolated of gallery of Ips typographus	Van der Walt JP, et al. 1971. Antonie van Leeuwenhoek 37(1): 15-20 ((https://doi.org/10.1007/BF02218463)); Kurtzman C, et al. (Eds.). 2011. The yeasts: a taxonomic study. Elsevier ((https://www.elsevier.com/books/the-yeasts/kurtzman/978-0-444-52149-1))
Oph1	Ophiostoma montium (NR_176735)	98.45	0	0	0	0	0	0	0	0	0	0	12	0	0	6	1370	2681	8028	7932	1506	1207	549	Pathotroph	Plant Pathogen	Blue-Staining	Microfungus	Probable	At least most species are transmitted via insect vectors, with mycelial colonies developing in bark-boring beetle galleries and spreading through the vascular system; they are highly specific to their beetle vectors. In some cases spores and mycelium are transmitted in specialized organs, termed mycangia (Cannon & Kirk 2007)	Cannon PF, Kirk PM. 2007. Fungal Families of the World. CAB International, Cambridge (ISBN: 978-0851998275); Tedersoo L, et al. 2014. Science 346:e1256688 ((https://doi.org/10.1126/science.1256688))
Gro1	Grosmannia aurea (NR_145307)	99.71	873	73	6	0	0	0	0	0	0	0	0	965	115	78	83	126	75	0	3353	1884	3010	Pathotroph	Plant Pathogen	Blue-Staining; Anamorph: Leptographium aureum	Microfungus	Probable	Isolated from Pinus contorta var. latifolia	Zipfel RD, et al. 2006. Studies in Mycology 55:75-97; Tedersoo L, et al. 2014. Science 346:e1256688 ((https://doi.org/10.1126/science.1256688))
Cyb1	Cyberlindnera americana (NR_152479)	99.69	0	0	0	0	0	0	0	0	0	0	0	1128	562	1668	0	0	0	0	0	0	0	Saprotroph/Symbiotroph	Symbiotroph/Saprotroph	Lipolytic and amylolytic activity. Chemical detoxification	Yeast	Probable	All strains are insect associated and have been isolated from frass found in insect tunnels in pine trees growing in the western and southwestern regions of the US	Kurtzman C, et al. (Eds.). 2011. The yeasts: a taxonomic study. Elsevier ((https://www.elsevier.com/books/the-yeasts/kurtzman/978-0-444-52149-1)); Briones-Roblero CI, et al. 2017. Folia Microbiologica 62(1): 1-9 ((https://doi.org/10.1007/s12223-016-0469-4))
Ent6	Entomocorticium kirisitsi (MT741714)	99.02	0	0	0	674	577	0	0	0	0	0	0	0	0	0	0	0	0	0	0	0	0	Saprotroph/Symbiotroph	Saprotroph/Symbiotroph	Produces aleurioconidia and a distinctive downyvelvety mat of mycelium in culture.	Microfungus; Aleurioconidia globose to ovoid.	Probable	Fungi isolated from pronotal mycangia of bark beetles (Dendroctonus ponderosae)	Harrington T. et al., 2021. Antonie van Leeuwenhoek, 114(5), 561-579. ((https://doi.org/10.1007/s10482-021-01541-7)); Araújo J. et al., 2021. Journal Fungi 7,1043. ((https:// doi.org/10.3390/jof7121043))
Oga1	Ogataea pini (NR_138175)	100	11	0	0	16	1	179	18	67	0	0	0	0	0	0	59	0	0	0	2474	5402	4346	Saprotroph/Symbiotroph	Symbiotroph/Saprotroph	Assimilate nitrite	Yeast	Probable	Isolated from Dendroctonus brevicomis, frass of various pines as well as in frass from fir, beech and monkey-puzzle trees. Production of volatile organic compounds	Kurtzman C, et al. (Eds.). 2011. The yeasts: a taxonomic study. Elsevier ((https://www.elsevier.com/books/the-yeasts/kurtzman/978-0-444-52149-1))
Yam1	Yamadazyma tenuis (NR_155989)	100	0	892	0	0	0	0	0	0	0	0	0	0	0	0	784	371	0	252	0	0	0	Saprotroph/Symbiotroph	Saprotroph/Symbiotroph	Pseudohyphae may be present, rotting wood	Yeast, cells are ovoid to cylindroidal or elongate	Probable	Species have coenzyme Q-9 as their main ubiquinone. Isolated from decayed tissue in cereoid cacti, soil, clinical isolate, insect frass, short leaf pine, gum exudate of a black cherry tree and gut of Dendroctonus spp.	Kurtzman C, et al. (Eds.). 2011. The yeasts: a taxonomic study. Elsevier. (https://www.elsevier.com/books/the-yeasts/kurtzman/978-0-444-52149-1)); Gao WL, et al. 2021. MycoKeys 83: 69ñ84 ((https://doi.org/10.3897/mycokeys.83.71156))
Ent7	Entomocorticium parmeteri (MT741709)	98.24	0	0	0	0	0	0	1449	0	0	0	0	0	0	0	0	0	0	0	0	0	0	Saprotroph/Symbiotroph	Saprotroph/Symbiotroph	Arthro-thallic conidia in beetle galleries produced acropetally, thick- walled, globose	Microfungus; produced mounds of conidiophores producing arthrothallic conidia	Probable	Fungi isolated from pronotal mycangia of bark beetles (Dendroctonus brevicomis)	Harrington T. et al., 2021. Antonie van Leeuwenhoek, 114(5), 561-579. ((https://doi.org/10.1007/s10482-021-01541-7)); Araújo J. et al., 2021. Journal Fungi 7,1043. ((https:// doi.org/10.3390/jof7121043))
Yam2	Yamadazyma vrieseae (NR_111342)	98.53	0	0	0	0	0	0	0	0	0	0	0	0	0	0	3841	323	0	0	0	0	0	Saprotroph	Saprotroph	The pseudomycelium or true mycelium are not formed.	The vegetative cells are ellipsoidal and ovoid and occur singly, in parent-bud pairs	Probable	Isolated from the tank water of the bromeliad Vriesea gigantea	Landell M. F. et al., 2010. International Journal of Systematic and Evolutionary Microbiology, 60(1), 244-248. ((https://doi.org/10.1099/ijs.0.011577-0)); Hagler A. N., (2017). In Yeasts in natural ecosystems: diversity (pp. 63-85). Springer, Cham. ((https://doi.org/10.1007/978-3-319-62683-3_2))
Ent8	Entomocorticium cobbii (NR_172311)	99.41	0	0	0	0	0	0	0	0	303	354	284	0	0	0	0	0	0	0	0	0	0	Saprotroph/Symbiotroph	Saprotroph/Symbiotroph	Hyphae sub-hyaline and Arthro-thallic conidia in beetle mycangia	Microfungus with aerial mycelium. Conidiophores and basidia not observed in culture	Probable	Fungi isolated from pronotal mycangia of bark beetles (Dendroctonus frontalis)	Harrington T. et al., 2021. Antonie van Leeuwenhoek, 114(5), 561-579. ((https://doi.org/10.1007/s10482-021-01541-7)); Araújo J. et al., 2021. Journal Fungi 7,1043. ((https:// doi.org/10.3390/jof7121043))
Oph2	Ophiostoma sp. (NR_176735)	99.72	61	8	0	0	0	0	0	0	0	0	0	1382	322	748	0	0	0	0	0	0	0	Pathotroph	Plant Pathogen	Blue-Staining	Microfungus	Probable	At least most species are transmitted via insect vectors, with mycelial colonies developing in bark-boring beetle galleries and spreading through the vascular system; they are highly specific to their beetle vectors. In some cases spores and mycelium are transmitted in specialized organs, termed mycangia (Cannon & Kirk 2007)	Cannon PF, Kirk PM. 2007. Fungal Families of the World. CAB International, Cambridge (ISBN: 978-0851998275); Tedersoo L, et al. 2014. Science 346:e1256688 ((https://doi.org/10.1126/science.1256688))
Pet1	Peterozyma xylosa (NR_171728)	98.5	290	238	576	0	0	0	0	0	0	0	0	0	0	0	0	0	0	0	0	0	0	Saprotroph/Symbiotroph	Saprotroph/Symbiotroph	Peterozyma toletana and P. xylosa show no differences on standard fermentation and growth tests. Form hat-shaped ascospores and inability to assimilate nitrate.	Yeast cells arise by multilateral budding on a narrow base, and are predominantly ovoid in shape. Pseudohyphae are abundant, well branched and form blastoconidia, but true hyphae are not produced	Probable	Yeast isolated from tanning fluid, diseased fir tree, from a mixture of horse dung and sawdust, insect frass in fir and spruce trees or from wood products	Kurtzman C, et al. (Eds.). (2011). The yeasts: a taxonomic study. Elsevier. (https://www.elsevier.com/books/the-yeasts/kurtzman/978-0-444-52149-1))
Oga2	Ogataea saltuana (NR_137064)	99.1	436	339	85	0	0	0	0	0	0	0	0	0	0	0	131	221	0	0	0	0	0	Symbiotroph	Animal symbiont	Species homothallica. Single spored asci are rare. Methanol-assimilating yeast	Yeast	Probable	Present in thoracic mycangia of female western pine beetle Dendroctonus brevicomis. Isolated from insect frass in Pinus ponderosa, rotten wood and leaves of a sessile oak and gut of a beetles	Davis TS, et al. 2011. Reciprocal interactions between the bark beetle-associated yeast Ogataea pini and host plant phytochemistry- Mycologia, 103(6): 1201ñ1207 ((https://doi.org/10.3852/11-083))
Can3	Candida oregonensis (NR_155006)	98.93	290	265	308	0	0	0	0	0	0	0	0	0	0	0	0	0	0	0	0	0	25	Pathotroph/Saprotroph/Symbiotroph	Animal Pathogen-Endophyte-Endosymbiont-Epiphyte-Soil Saprotroph-Undefined Saprotroph-Symbiotroph	The colony produces a somewhat ester-like smell.	Dimorphic Yeast	Probable	Isolated from insect frass and gut. This asexual genus is polyphyletic and contain species that function very differently depend on what they are	Manolakaki D, et al. 2010. Virulence. 1: 367-375 ((https://doi.org/10.4161/viru.1.5.12796)); Mekbib SB, et al. 2011. Tropical Plant Pathology 36:233-240 ((https://doi.org/10.1590/S1982-56762011000400004)); Briones-Roblero et al., 2017. Folia Microbiol 62:1–9. ((htps:// doi.or/10.1007/s12223-016-0469-4))
Cer2	Ceratocystiopsis ranaculosa (NR_103596)	98.87	0	0	0	0	0	0	0	0	0	0	0	931	178	272	0	0	0	0	0	0	0	Pathotroph	Plant Pathogen	Blue-Staining	Microfungus; Hyphae hyalinae and conidia holoblastic, oblong, slightly clavate with obtuse ends	Probable	Isolated of gallery from Dendroctonus frontalis and infested trees	Hausner G, et al. 1993. Micology Research 5: 625-633 ((https://doi.org/10.1016/S0953-7562(09)81188-X)); Zipfel RD, et al. 2006. Studies in Mycology 55:75-97; Tedersoo L, et al. 2014. Science 346:e1256688 ((https://doi.org/10.1126/science.1256688)); Bridges & Perry. 1987. Mycologia, 79:4, 630-633. ((https://doi.or/10.1080/00275514.1987.12025434))
Cer3	Ceratocystiopsis ranaculosa (NR_103596)	98.07	0	0	0	0	0	0	0	0	0	0	0	1160	0	312	0	0	0	0	0	0	0	Pathotroph	Plant Pathogen	Blue-Staining	Microfungus; Hyphae hyalinae and conidia holoblastic, oblong, slightly clavate with obtuse ends	Probable	Isolated of gallery from Dendroctonus frontalis and infested trees	Hausner G, et al. 1993. Micology Research 5: 625-633 ((https://doi.org/10.1016/S0953-7562(09)81188-X)); Zipfel RD, et al. 2006. Studies in Mycology 55:75-97; Tedersoo L, et al. 2014. Science 346:e1256688 ((https://doi.org/10.1126/science.1256688)); Bridges & Perry. 1987. Mycologia, 79:4, 630-633. ((https://doi.or/10.1080/00275514.1987.12025434))
Bea1	Beauveria sp. (NR_111598)	100	0	0	0	0	0	0	0	0	0	0	0	0	0	0	0	2331	44	0	814	0	0	Pathotroph/Symbiotroph	Animal pathogen and symbiotic relationships with plants	Produces secondary metabolites that include non peptide pigments and polyketides, nonribosomally synthesized peptide antibiotics	Microfungus	Probable	Fungi Isolated of soil, plant and insects. Fungal entomopathogens	Rehner, S. A. et al., 2011. Mycologia, 103(5), 1055-1073. ((https://doi.org/10.3852/10-302));Ortiz-Urquiza, A., & Keyhani, N. O. 2016. Advances in Genetics, 94, 165-249. ((https://doi.org/10.1016/bs.adgen.2015.11.003)); Tedersoo L, et al. 2014. Science 346:e1256688 ((https://doi.org/10.1126/science.1256688))
Abs1	Absidia glauca (NR_111658)	99.41	0	0	0	0	0	0	0	0	0	0	0	0	0	0	0	0	0	0	1891	206	1165	Saprotroph	Undefined Saprotroph	Sporangia with wall net, chlamydospores present,	Globospora	Probable	Members are ubiquitous in soil and also often associated with warm decaying plant matter, such as compost heaps. Some Absidia can be used to produce chitin, chitosan, and chitooligosaccharides and hydrocortisone	Tedersoo L, et al. 2014. Science 346:e1256688 ((https://doi.org/10.1126/science.1256688)); Nguyen T. T., et al., 2016. Mycobiology, 44(1), 29-37. ((https://doi.org/10.5941/MYCO.2016.44.1.29). Zong TK, et al. 2021. Frontiers in Microbiology 12:677836.
Cer4	Ceratocystiopsis ranaculosa (NR_103596)	98.59	0	0	0	0	0	0	0	0	0	0	0	365	220	312	0	0	0	0	0	0	0	Pathotroph	Plant Pathogen	Blue-Staining	Microfungus; Hyphae hyalinae and conidia holoblastic, oblong, slightly clavate with obtuse ends	Probable	Isolated of gallery from Dendroctonus frontalis and infested trees	Hausner G, et al. 1993. Micology Research 5: 625-633 ((https://doi.org/10.1016/S0953-7562(09)81188-X)); Zipfel RD, et al. 2006. Studies in Mycology 55:75-97; Tedersoo L, et al. 2014. Science 346:e1256688 ((https://doi.org/10.1126/science.1256688)); Bridges & Perry. 1987. Mycologia, 79:4, 630-633. ((https://doi.or/10.1080/00275514.1987.12025434))
Gro2	Grosmannia aurea (NR_145307)	99.43	0	0	0	0	0	0	0	0	0	0	0	666	167	117	0	0	0	0	0	0	0	Pathotroph	Plant Pathogen	Blue-Staining; Anamorph: Leptographium aureum	Microfungus; Hyphae hyalinae and conidia holoblastic, oblong, slightly clavate with obtuse ends	Probable	Isolated from Pinus contorta var. latifolia	Zipfel RD, et al. 2006. Studies in Mycology 55:75-97; Tedersoo L, et al. 2014. Science 346:e1256688 ((https://doi.org/10.1126/science.1256688))
Kur1	Kuraishia molischiana (NR_164409)	98.33	26	43	262	0	0	0	0	0	0	0	0	0	0	0	89	60	0	0	0	231	36	Saprotroph/Symbiotroph	Saprotroph/Symbiotroph	Ferment and aerobically metabolize cellodextrins.	Budding is multilateral on a narrow base, and cells are spherical to ellipsoidal. Pseudohyphae and true hyphae are not produced. Colonies are smooth and tannish-white in color	Probable	The strain isolated of soil, water, insect frass, and rotten wood	Kurtzman C, et al. (Eds.). 2011. The yeasts: a taxonomic study. Elsevier ((https://www.elsevier.com/books/the-yeasts/kurtzman/978-0-444-52149-1))
Ent9	Entomocorticium perryae (MZ098131)	98.83	0	0	0	0	0	0	0	0	72	54	70	0	50	34	0	0	0	0	0	0	0	Saprotroph/Symbiotroph	Saprotroph/Symbiotroph	White Rot	Microfungus	Probable	Fungi isolated from pronotal mycangia of Dendroctonus frontalis	Tedersoo L, et al. 2014. Science 346:e1256688 ((https://doi.org/10.1126/science.1256688)); Araújo J. et al., 2021. Journal Fungi 7,1043. ((https:// doi.org/10.3390/jof7121043))
Cer5	Ceratocystiopsis ranaculosa (NR_103596)	99.15	0	0	0	0	0	0	0	0	0	0	0	0	0	0	255	164	1833	2335	98	0	0	Pathotroph	Plant Pathogen	Blue-Staining	Microfungus; Hyphae hyalinae and conidia holoblastic, oblong, slightly clavate with obtuse ends	Probable	Isolated of gallery from Dendroctonus frontalis and infested trees	Hausner G, et al. 1993. Micology Research 5: 625-633 ((https://doi.org/10.1016/S0953-7562(09)81188-X)); Zipfel RD, et al. 2006. Studies in Mycology 55:75-97; Tedersoo L, et al. 2014. Science 346:e1256688 ((https://doi.org/10.1126/science.1256688)); Bridges & Perry. 1987. Mycologia, 79:4, 630-633. ((https://doi.or/10.1080/00275514.1987.12025434))
Cer6	Ceratocystiopsis ranaculosa (NR_103596)	97.75	0	0	0	69	103	88	0	0	0	0	0	0	0	0	0	0	0	0	0	0	0	Pathotroph	Plant Pathogen	Blue-Staining	Microfungus; Hyphae hyalinae and conidia holoblastic, oblong, slightly clavate with obtuse ends	Probable	Isolated of gallery from Dendroctonus frontalis and infested trees	Hausner G, et al. 1993. Micology Research 5: 625-633 ((https://doi.org/10.1016/S0953-7562(09)81188-X)); Zipfel RD, et al. 2006. Studies in Mycology 55:75-97; Tedersoo L, et al. 2014. Science 346:e1256688 ((https://doi.org/10.1126/science.1256688)); Bridges & Perry. 1987. Mycologia, 79:4, 630-633. ((https://doi.or/10.1080/00275514.1987.12025434))
Can4	Candida oregonensis (NR_155006)	100	55	136	39	0	0	0	0	0	0	0	0	256	0	26	0	0	0	0	0	0	0	Pathotroph/Saprotroph/Symbiotroph	Animal Pathogen-Endophyte-Endosymbiont-Epiphyte-Soil Saprotroph-Undefined Saprotroph-Symbiotroph	The colony produces a somewhat ester-like smell.	Dimorphic Yeast	Probable	Isolated from insect frass and gut. This asexual genus is polyphyletic and contain species that function very differently depend on what they are	Manolakaki D, et al. 2010. Virulence. 1: 367-375 ((https://doi.org/10.4161/viru.1.5.12796)); Mekbib SB, et al. 2011. Tropical Plant Pathology 36:233-240 ((https://doi.org/10.1590/S1982-56762011000400004)); Briones-Roblero et al., 2017. Folia Microbiol 62:1–9. ((htps:// doi.or/10.1007/s12223-016-0469-4))
Oga3	Ogataea nitratophila (NR_155560)	99.7	95	79	173	0	0	0	0	0	0	0	0	0	0	0	0	0	0	0	0	0	0	Saprotroph/Symbiotroph	Symbiotroph/Saprotroph	Aerobic growth is off-white, butyrous, mostly smooth, soft, glossy and with an entire margin. Growth on erythritol	Yeast	Probable	Associated with the beetles Ips spp. and Dendroctonus spp.	Hipkin CR, et al. 1990. New phytologist 114: 429-434 ((https://doi.org/10.1111/j.1469-8137.1990.tb00410.x)); Kurtzman C, et al. (Eds.). 2011. The yeasts: a taxonomic study. Elsevier ((https://www.elsevier.com/books/the-yeasts/kurtzman/978-0-444-52149-1))
Nak2	Nakazawaea ambrosiae (NR_165549)	97.14	0	0	0	0	0	0	0	0	0	0	1	0	0	0	0	0	0	0	468	1775	178	Saprotroph	Saprotroph	Pseudohyphae and true hyphae with subglobose and ovoid blastoconidia are formed	Yeast	Probable	Isolated of gallery of Ips typographus	Van der Walt JP, et al. 1971. Antonie van Leeuwenhoek 37(1): 15-20 ((https://doi.org/10.1007/BF02218463)); Kurtzman C, et al. (Eds.). 2011. The yeasts: a taxonomic study. Elsevier ((https://www.elsevier.com/books/the-yeasts/kurtzman/978-0-444-52149-1))
Oga4	Ogataea arabinofermentans (NR_155568)	100	143	72	87	0	0	0	0	0	0	0	0	0	0	0	0	0	0	0	0	0	0	Saprotroph/Symbiotroph	Saprotroph/Symbiotroph	Produce etanol from the fermentation of L-arabinose	Yeast	Probable	Isolated from the gut of several Dendroctonus species and frass of other insects associated	Rivera FN, et al. 2009. Biological Journal of the Linnean Society 98(2):325-342 ((https://doi.org/10.1111/j.1095-8312.2009.01289.x)); Moremi ME, et al. 2020. International Journal of Microbiology ID 5670936:13 ((https://doi.org/10.1155/2020/5670936))
Oga5	Ogataea piceae (NR_155578)	99.68	0	0	0	0	0	0	0	0	0	0	0	205	180	70	0	0	68	0	0	0	0	Saprotroph/Symbiotroph	Saprotroph/Symbiotroph	Aerobic growth is tannish-white, glistening, butyrous, low convex with a slightly depressed center and with margins that may be entire or lobed	Yeast	Probable	Isolated from insect frass in spruce trees	Kurtzman C, et al. (Eds.). 2011. The yeasts: a taxonomic study. Elsevier ((https://www.elsevier.com/books/the-yeasts/kurtzman/978-0-444-52149-1))
Ent10	Entomocorticium perryae (MZ098131)	97.95	0	0	0	91	57	0	0	0	0	0	0	0	0	0	0	0	0	0	0	0	0	Saprotroph/Symbiotroph	Saprotroph/Symbiotroph	White Rot	Microfungus	Probable	Fungi isolated from pronotal mycangia of Dendroctonus frontalis	Tedersoo L, et al. 2014. Science 346:e1256688 ((https://doi.org/10.1126/science.1256688)); Araújo J. et al., 2021. Journal Fungi 7,1043. ((https:// doi.org/10.3390/jof7121043))
Zyg1	Zygoascus biomembranicola (NR_156007)	94.39	54	146	1	0	0	0	0	0	0	0	0	0	0	0	0	0	0	0	0	0	0	Saprotroph	Saprotroph	Probable	Yeast	Probable	Dried dark-brownish viscous gel, tar and soil	Nagatsuka Y, et al., 2016. International Journal of Systematic and Evolutionary Microbiology 66: 1692ñ16704 ((https://doi.org/10.1099/ijsem.0.000930)); Groenewald M, et al. 2018. FEMS Yeast Research, 18: foy076 ((https://doi.org/10.1093/femsyr/foy076)); Kurtzman C, et al. (Eds.). 2011. The yeasts: a taxonomic study. Elsevier. (https://www.elsevier.com/books/the-yeasts/kurtzman/978-0-444-52149-1))
Pen1	Penicillium corylophilum (NR_121236)	100	0	0	0	0	0	0	0	0	0	0	0	0	0	0	3	0	0	0	466	1051	321	Saprotroph	Dung Saprotroph-Undefined Saprotroph-Wood Saprotroph	Soft Rot	Microfungus	Highly Probable	Isolated from soil and has antibacterial activity	Duncan CG, Eslyn WE. 1966. Mycologia 58642-664; Seehann G, et al. 1975. List of Fungi in Soft-Rot Tissue Tests. Institute fur Holzbiologie und Holzschutz, Bundesforschungsanstalt fur Forst - und Holzwirtshaft, Hamburg - Lohbrugge, Germany; Costa IPMW, et al. 2012. Mycotaxon 119:e26 ((http://mycotaxon.com/resources/checklists/costa v119 checklist.pdf)); Bills GF, et al. 2013. Current Opinion in Mi…
Sor1	Sordariomycetes		0	0	0	0	0	0	0	0	0	0	0	0	0	0	0	0	0	0	231	203	1212	Pathotroph	Animal Pathogen	Microfungus	Microfungus	Probable	Isolated from lepidopteran insects	Qu, J, et al., 2021. MycoKeys. 9;82:81-96. ((http://dx.doi.org/10.3897/mycokeys.82.66927))
Cer7	Ceratocystiopsis ranaculosa (NR_103596)	99	0	0	0	0	0	0	0	0	0	0	0	0	0	9	431	254	0	0	0	0	0	Pathotroph	Plant Pathogen	Blue-Staining	Microfungus; Hyphae hyalinae and conidia holoblastic, oblong, slightly clavate with obtuse ends	Probable	Isolated of gallery from Dendroctonus frontalis and infested trees	Hausner G, et al. 1993. Micology Research 5: 625-633 ((https://doi.org/10.1016/S0953-7562(09)81188-X)); Zipfel RD, et al. 2006. Studies in Mycology 55:75-97; Tedersoo L, et al. 2014. Science 346:e1256688 ((https://doi.org/10.1126/science.1256688)); Bridges & Perry. 1987. Mycologia, 79:4, 630-633. ((https://doi.or/10.1080/00275514.1987.12025434))
Cer8	Ceratocystiopsis ranaculosa (NR_103596)	98	0	0	0	0	0	0	92	90	0	0	0	0	0	0	0	0	0	0	0	0	0	Pathotroph	Plant Pathogen	Blue-Staining	Microfungus; Hyphae hyalinae and conidia holoblastic, oblong, slightly clavate with obtuse ends	Probable	Isolated of gallery from Dendroctonus frontalis and infested trees	Hausner G, et al. 1993. Micology Research 5: 625-633 ((https://doi.org/10.1016/S0953-7562(09)81188-X)); Zipfel RD, et al. 2006. Studies in Mycology 55:75-97; Tedersoo L, et al. 2014. Science 346:e1256688 ((https://doi.org/10.1126/science.1256688)); Bridges & Perry. 1987. Mycologia, 79:4, 630-633. ((https://doi.or/10.1080/00275514.1987.12025434))
Tal1	Talaromyces atricola (NR_147429)	99	0	0	0	0	0	0	0	0	0	0	0	0	0	0	0	0	0	0	567	100	453	Saprotroph	Undefined Saprotroph	Conidial colour on MEA: Dull green to dark green	Hyaline filamentous fungus	Probable	Isolated of holdfast of laminaria digitata and olive tree	Tedersoo L, et al. 2014. Science 346:e1256688 ((https://doi.org/10.1126/science.1256688)): Yilmaz N., C., et al.. 2016. Persoonia-Molecular Phylogeny and Evolution of Fungi, 36(1), 37-56. ((https://doi.org/10.3767/003158516X688270))
Cer9	Ceratocystiopsis collifera (NR_103597)	98	0	6	0	0	0	0	0	0	0	0	0	521	0	0	0	0	0	80	69	133	0	Pathotroph	Plant Pathogen	Blue-Staining	Microfungus	Probable	Fungi obtained from bark of P. teocote attacked by Dendroctonus valens	Marmolejo, J. G., & Butin, H. 1990. Sydowia, 42, 193-199.Tedersoo L, et al. 2014. Science 346:e1256688 ((https://doi.org/10.1126/science.1256688))
Nak3	Nakazawaea ambrosiae (NR_165549)	98	0	0	0	0	0	0	0	0	0	0	0	0	0	0	329	306	0	0	0	0	0	Saprotroph	Saprotroph	Pseudohyphae and true hyphae with subglobose and ovoid blastoconidia are formed	Yeast	Probable	Isolated of gallery of Ips typographus	Van der Walt JP, et al. 1971. Antonie van Leeuwenhoek 37(1): 15-20 ((https://doi.org/10.1007/BF02218463)); Kurtzman C, et al. (Eds.). 2011. The yeasts: a taxonomic study. Elsevier ((https://www.elsevier.com/books/the-yeasts/kurtzman/978-0-444-52149-1))
Yam3	Yamadazyma mexicana (NR_138213)	99	11	18	7	0	0	0	0	0	0	0	0	0	0	0	278	0	93	243	0	0	0	Saprotroph/Symbiotroph	Plant Pathogen and symbiont of insects	Heterothallic, rotting wood	Yeast	Probable	Species have coenzyme Q-9 as their main ubiquinone. Isolated from decayed tissue in cereoid cacti, soil, clinical isolate, insect frass, short leaf pine, gum exudate of a black cherry tree and gut of Dendroctonus spp.	Miranda M, et al. 1982. International Journal of Systematic and Evolutionary Microbiology 32: 101-107 ((https://doi.org/10.1099/00207713-32-1-101)); Rivera FN, et al. 2009. Biological Journal of the Linnean Society 98(2):325-342 ((https://doi.org/10.1111/j.1095-8312.2009.01289.x)); Kurtzman C, et al. (Eds.). (2011). The yeasts: a taxonomic study. Elsevier. (https://www.elsevier.com/books/the-yeas…
Yam4	Yamadazyma scolity (NR_111287)	100	0	0	0	0	0	0	0	7	0	0	0	0	0	0	0	686	0	0	0	0	0	Saprotroph/Symbiotroph	Symbiotroph/Saprotroph	This species is heterothallic	The cells are ovoid to ellipsoid and occur singly, in pairs and in chains.	Probable	Isolated from the frass and gut of several Dendroctonus species	Rivera F. N., et al., 2009. Biological Journal of the Linnean Society, 98(2), 325-342. ((https://doi.org/10.1111/j.1095-8312.2009.01289.x)); Boone et al., 2014. Environmental Entomology, 37(1), 150-161. (( https://doi.org/10.1093/ee/37.1.150))
Ent11	Entomocorticium perryae (MZ098131)	99.27	0	0	0	0	0	0	0	0	26	22	22	0	6	9	0	0	0	0	0	0	0	Saprotroph/Symbiotroph	Symbiotroph/Undefined Saprotroph	White Rot	Microfungus	Probable	Fungi isolated from pronotal mycangia of Dendroctonus frontalis.	Tedersoo L, et al. 2014. Science 346:e1256688 ((https://doi.org/10.1126/science.1256688)); Araújo J. et al., 2021. Journal Fungi 7,1043. ((https:// doi.org/10.3390/jof7121043))
Ent12	Entomocorticium parmeteri (MT741709)	99.67	0	0	0	0	0	62	50	33	0	0	0	0	0	0	0	0	0	0	0	0	0	Saprotroph/Symbiotroph	Saprotroph/Symbiotroph	Arthro-thallic conidia in beetle galleries produced acropetally, thick- walled, globose	Microfungus; produced mounds of conidiophores producing arthrothallic conidia	Probable	Fungi isolated from pronotal mycangia of bark beetles (Dendroctonus brevicomis)	Harrington T. et al., 2021. Antonie van Leeuwenhoek, 114(5), 561-579. ((https://doi.org/10.1007/s10482-021-01541-7)); Araújo J. et al., 2021. Journal Fungi 7,1043. ((https:// doi.org/10.3390/jof7121043))
Yam5	Yamadazyma vrieseae (NR_111342)	98	0	0	0	0	0	0	0	0	0	0	0	0	0	0	333	0	0	0	0	0	0	Saprotroph	Saprotroph	The pseudomycelium or true mycelium are not formed.	The vegetative cells are ellipsoidal and ovoid and occur singly, in parent-bud pairs	Probable	Isolated from the tank water of the bromeliad Vriesea gigantea	Landell M. F. et al., 2010. International Journal of Systematic and Evolutionary Microbiology, 60(1), 244-248. ((https://doi.org/10.1099/ijs.0.011577-0)); Hagler A. N., (2017). In Yeasts in natural ecosystems: diversity (pp. 63-85). Springer, Cham. ((https://doi.org/10.1007/978-3-319-62683-3_2))
Myx1	Myxotrichum arcticum (NR_111037)	99	0	0	0	0	0	0	0	0	0	0	0	0	0	0	279	0	0	0	0	0	0	Saprotroph	Saprotroph	Oidiodendron anamorph of Myxotrichum arcticum; Conidiophores in some cases showing “geniculate conidiogenesis”	Conidia subglobose to elongate and irregular. Conidiophores dichotomously branched	Probable	Isolated from forest soil, Alaska and decayed spruce, Canada	Hambleton et al., 1998. Mycologia, 90(5), 854-868; Rice, A. V. & Currah, R. S. 2005. Studies in Mycology, 53(1), 83-120. ((https://doi.org/10.3114/sim.53.1.83))
Sor2	Sordariomycetes	98	0	0	0	0	0	0	0	0	0	0	0	0	0	0	0	0	1125	0	0	0	0	Pathotroph	Animal Pathogen	Microfungus	Microfungus	Probable	Isolated from lepidopteran insects	Qu, J, et al., 2021. MycoKeys. 9;82:81-96. ((http://dx.doi.org/10.3897/mycokeys.82.66927))
Ent13	Entomocorticium cobbii (NR_172311)	97.36	0	0	0	0	0	0	0	0	21	10	16	0	37	3	0	0	0	0	0	0	0	Saprotroph/Symbiotroph	Saprotroph/Symbiotroph	Hyphae sub-hyaline and Arthro-thallic conidia in beetle mycangia	Microfungus with aerial mycelium. Conidiophores and basidia not observed in culture	Probable	Fungi isolated from pronotal mycangia of bark beetles (Dendroctonus frontalis)	Harrington T. et al., 2021. Antonie van Leeuwenhoek, 114(5), 561-579. ((https://doi.org/10.1007/s10482-021-01541-7)); Araújo J. et al., 2021. Journal Fungi 7,1043. ((https:// doi.org/10.3390/jof7121043))
Pet2	Peterozyma xylosa (NR_171728)	98	45	40	20	0	0	0	0	0	0	0	0	0	0	0	0	0	0	0	0	0	0	Saprotroph/Symbiotroph	Saprotroph-Symbiotroph	Peterozyma toletana and P. xylosa show no differences on standard fermentation and growth tests. Form hat-shaped ascospores and inability to assimilate nitrate	Yeast cells arise by multilateral budding on a narrow base, and are predominantly ovoid in shape. Pseudohyphae are abundant, well branched and form blastoconidia, but true hyphae are not produced	Probable	Yeast isolated from tanning fluid, diseased fir tree, from a mixture of horse dung and sawdust, insect frass in fir and spruce trees or from wood products.	Kurtzman C, et al. (Eds.). 2011. The yeasts: a taxonomic study. Elsevier ((https://www.elsevier.com/books/the-yeasts/kurtzman/978-0-444-52149-1))
Hel1	Helotiales		2	0	0	0	0	7	0	0	8	28	14	0	2	0	0	0	0	0	29	0	20	na	na	na	na	na	na	na
Can5	Candida oregonensis (NR_155006)	99	0	0	0	0	0	0	0	0	0	0	0	0	0	0	157	249	0	0	0	0	0	Pathotroph/Saprotroph/Symbiotroph	Animal Pathogen-Endophyte-Endosymbiont-Epiphyte-Soil Saprotroph-Undefined Saprotroph-Symbiotroph	The colony produces a somewhat ester-like smell.	Dimorphic Yeast	Probable	Isolated from insect frass and gut. This asexual genus is polyphyletic and contain species that function very differently depend on what they are.	Manolakaki D, et al. 2010. Virulence. 1: 367-375 ((https://doi.org/10.4161/viru.1.5.12796)); Mekbib SB, et al. 2011. Tropical Plant Pathology 36:233-240 ((https://doi.org/10.1590/S1982-56762011000400004)); Briones-Roblero et al., 2017. Folia Microbiol 62:1–9. ((htps:// doi.or/10.1007/s12223-016-0469-4))
Tal2	Talaromyces calidominioluteus (NR_175199)	99.68	0	0	0	0	0	0	0	0	0	0	0	0	0	0	0	0	0	0	293	69	210	Saprotroph	Dung Saprotroph-Undefined Saprotroph-Wood Saprotroph	Soft Rot	Microfungus	Highly Probable	Fungi obtained from air in cake factory, fruits, house dust and cocoa beans	Duncan CG, Eslyn WE. 1966. Mycologia 58642-664; Seehann G, et al. 1975. List of Fungi in Soft-Rot Tissue Tests. Institute fur Holzbiologie und Holzschutz, Bundesforschungsanstalt fur Forst - und Holzwirtshaft, Hamburg - Lohbrugge, Germany; Costa IPMW, et al. 2012. Mycotaxon 119:e26 ((http://mycotaxon.com/resources/checklists/costa v119 checklist.pdf)); Bills GF, et al. 2013. Current Opinion in Mi…
Nak4	Nakazawaea ambrosiae (NR_165549)	98	0	0	0	0	0	0	0	0	0	0	0	0	0	0	0	0	934	0	0	0	0	Saprotroph	Saprotroph	Pseudohyphae and true hyphae with subglobose and ovoid blastoconidia are formed	Yeast	Probable	Isolated of gallery of Ips typographus	Van der Walt JP, et al. 1971. Antonie van Leeuwenhoek 37(1): 15-20 ((https://doi.org/10.1007/BF02218463)); Kurtzman C, et al. (Eds.). 2011. The yeasts: a taxonomic study. Elsevier ((https://www.elsevier.com/books/the-yeasts/kurtzman/978-0-444-52149-1))
Oga6	Ogataea pini (NR_138175)	99	0	0	0	0	0	0	0	0	6	5	2	34	34	36	0	0	0	0	0	0	0	Saprotroph/Symbiotroph	Symbiotroph/Saprotroph	Assimilate nitrite	Yeast	Probable	Isolated from Dendroctonus brevicomis, frass of various pines as well as in frass from fir, beech and monkey-puzzle trees. Production of volatile organic compounds	Kurtzman C, et al. (Eds.). 2011. The yeasts: a taxonomic study. Elsevier ((https://www.elsevier.com/books/the-yeasts/kurtzman/978-0-444-52149-1))
Ent14	Entomocorticium kirisitsi (MT741714)	99,02	0	0	0	24	21	0	0	0	0	0	0	0	0	0	0	0	0	0	0	0	0	Saprotroph/Symbiotroph	Saprotroph/Symbiotroph	Produces aleurioconidia and a distinctive downyvelvety mat of mycelium in culture	Microfungus; Aleurioconidia globose to ovoid	Probable	Fungi isolated from pronotal mycangia of bark beetles (Dendroctonus ponderosae)	Harrington T. et al., 2021. Antonie van Leeuwenhoek, 114(5), 561-579. ((https://doi.org/10.1007/s10482-021-01541-7)); Araújo J. et al., 2021. Journal Fungi 7,1043. ((https:// doi.org/10.3390/jof7121043))
Tri1	Trichoderma sp. (NR_144876)	100	0	0	0	0	0	0	0	0	0	0	0	0	0	0	0	50	487	684	0	0	0	Pathotroph/Saprotroph/Symbiotroph	Animal Pathogen-Endophyte-Epiphyte-Fungal Parasite-Plant Pathogen-Wood Saprotroph	Soft Rot	Microfungus	Probable	Cause of soft-rot (Seehann et al. 1975); Likely opportunistic human pathogen (Irinyi et al. 2015); Endophyte detection method-culture (Busby et al. 2016)	Seehann G, et al. 1975. List of Fungi in Soft-Rot Tissue Tests. Institute fur Holzbiologie und Holzschutz, Bundesforschungsanstalt fur Forst - und Holzwirtshaft, Hamburg - Lohbrugge, Germany; Andrews JH, et al. 1983. Phytopathology 73228-234; Hanada RE, et al. 2010. Fungal Biology 114:901-910 ((https://doi.org/10.1016/j.funbio.2010.08.006)); Costa IPMW, et al. 2012. Mycotaxon 119:e26 ((http://myc…
Myx2	Myxotrichum arcticum (NR_111037)	98.96	0	0	0	0	0	0	0	0	0	0	0	0	0	0	0	0	0	0	102	263	215	Saprotroph	Saprotroph	Oidiodendron anamorph of Myxotrichum arcticum; Conidiophores in some cases showing “geniculate conidiogenesis”	Conidia subglobose to elongate and irregular. Conidiophores dichotomously branched	Probable	Isolated from forest soil, Alaska and decayed spruce, Canada	Hambleton et al., 1998. Mycologia, 90(5), 854-868; Rice, A. V. & Currah, R. S. 2005. Studies in Mycology, 53(1), 83-120. ((https://doi.org/10.3114/sim.53.1.83))
Can6	Candida oregonensis (NR_155006)	97.87	21	22	31	0	0	0	0	0	0	0	0	0	0	0	0	0	0	0	0	0	0	Pathotroph/Saprotroph/Symbiotroph	Animal Pathogen-Endophyte-Endosymbiont-Epiphyte-Soil Saprotroph-Undefined Saprotroph-Symbiotroph	The colony produces a somewhat ester-like smell	Dimorphic Yeast	Probable	Isolated from insect frass and gut. This asexual genus is polyphyletic and contain species that function very differently depend on what they are.	Manolakaki D, et al. 2010. Virulence. 1: 367-375 ((https://doi.org/10.4161/viru.1.5.12796)); Mekbib SB, et al. 2011. Tropical Plant Pathology 36:233-240 ((https://doi.org/10.1590/S1982-56762011000400004)); Briones-Roblero et al., 2017. Folia Microbiol 62:1–9. ((htps:// doi.or/10.1007/s12223-016-0469-4))
Tal3	Talaromyces wortmannii (NR_172039)	99.69	0	0	0	0	0	0	0	0	0	0	0	0	0	0	0	0	0	0	174	48	196	Saprotroph	Undefined Saprotroph	This fungus has antimicrobial and anti-inflammatory activities and is promotes plant growth	Microfungus	Probable	Endophytic fungus isolated of Aloe vera and soil, is	Yamagiwa Y., et al., 2011. Journal of General Plant Pathology, 77(6), 336-341. ((https://doi.org/10.1007/s10327-011-0340-z)) ; Bara R. et al., 2013.The Journal of Antibiotics, 66(8), 491-493. (( https://doi.org/10.1038/ja.2013.28)); Tedersoo L, et al. 2014. Science 346:e1256688 ((https://doi.org/10.1126/science.1256688))
Ent15	Entomocorticium kirisitsi (MT741714)	99.01	0	0	0	0	25	0	0	0	0	0	0	0	0	0	0	0	0	0	0	0	0	Saprotroph/Symbiotroph	Saprotroph/Symbiotroph	Produces aleurioconidia and a distinctive downyvelvety mat of mycelium in culture	Microfungus; Aleurioconidia globose to ovoid.	Probable	Fungi isolated from pronotal mycangia of bark beetles (Dendroctonus ponderosae)	Harrington T. et al., 2021. Antonie van Leeuwenhoek, 114(5), 561-579. ((https://doi.org/10.1007/s10482-021-01541-7)); Araújo J. et al., 2021. Journal Fungi 7,1043. ((https:// doi.org/10.3390/jof7121043))
	Entomocorticium parmeteri (MT741709)																							Saprotroph/Symbiotroph	Saprotroph/Symbiotroph	Arthro-thallic conidia in beetle galleries produced acropetally, thick- walled, globose	Microfungus; produced mounds of conidiophores producing arthrothallic conidia	Probable	Fungi isolated from pronotal mycangia of bark beetles (Dendroctonus brevicomis)	Harrington T. et al., 2021. Antonie van Leeuwenhoek, 114(5), 561-579. ((https://doi.org/10.1007/s10482-021-01541-7)); Araújo J. et al., 2021. Journal Fungi 7,1043. ((https:// doi.org/10.3390/jof7121043))
Pen2	Penicillium sp. (NR_077159)	100	0	0	0	0	0	0	0	0	0	2	3	0	0	0	0	0	79	0	179	125	0	Saprotroph	Dung Saprotroph-Undefined Saprotroph-Wood Saprotroph	Soft Rot	Microfungus	Highly Probable	Fungi isolated from environmental samples	Duncan CG, Eslyn WE. 1966. Mycologia 58642-664; Seehann G, et al. 1975. List of Fungi in Soft-Rot Tissue Tests. Institute fur Holzbiologie und Holzschutz, Bundesforschungsanstalt fur Forst - und Holzwirtshaft, Hamburg - Lohbrugge, Germany; Costa IPMW, et al. 2012. Mycotaxon 119:e26 ((http://mycotaxon.com/resources/checklists/costa v119 checklist.pdf)); Bills GF, et al. 2013. Current Opinion in Mi…
Cld1	Cladosporium sp. (NR_148192)	100	0	0	0	0	0	0	0	0	0	0	3	0	5	0	0	0	41	0	83	0	262	Pathotroph	Animal and Plant Pathogen	Characterised by having coronate conidiogenous loci and conidial hila	Microfungus	Probable	Indoor fungi cause damage in houses and are a potential threat to human health; growth requires water, for which the terms water activity and relative humidity are used	Bensch K. et al., 2012. Studies in mycology, 72, 1-401.((https://doi.org/10.3114/sim0003); Segers FJ, et al. 2016. Appl Environ Microbiol 82(17):5089-5098. ((http://doi.org/10.1128/AEM.00510-16
Ent16	Entomocorticium kirisitsi (MT741714)	99	0	0	0	0	28	0	0	0	0	0	0	0	0	0	0	0	0	0	0	0	0	Saprotroph/Symbiotroph	Saprotroph/Symbiotroph	Produces aleurioconidia and a distinctive downyvelvety mat of mycelium in culture	Microfungus; Aleurioconidia globose to ovoid.	Probable	Fungi isolated from pronotal mycangia of bark beetles (Dendroctonus ponderosae)	Harrington T. et al., 2021. Antonie van Leeuwenhoek, 114(5), 561-579. ((https://doi.org/10.1007/s10482-021-01541-7)); Araújo J. et al., 2021. Journal Fungi 7,1043. ((https:// doi.org/10.3390/jof7121043))
	Entomocorticium parmeteri (MT741709)																							Saprotroph/Symbiotroph	Saprotroph/Symbiotroph	Arthro-thallic conidia in beetle galleries produced acropetally, thick- walled, globose	Microfungus; produced mounds of conidiophores producing arthrothallic conidia	Probable	Fungi isolated from pronotal mycangia of bark beetles (Dendroctonus brevicomis)	Harrington T. et al., 2021. Antonie van Leeuwenhoek, 114(5), 561-579. ((https://doi.org/10.1007/s10482-021-01541-7)); Araújo J. et al., 2021. Journal Fungi 7,1043. ((https:// doi.org/10.3390/jof7121043))
Ent17	Entomocorticium cobbii (NR_172311)	99.41	0	0	0	0	0	0	0	0	0	25	0	0	0	0	0	0	0	0	0	0	0	Saprotroph/Symbiotroph	Saprotroph/Symbiotroph	Hyphae sub-hyaline and Arthro-thallic conidia in beetle mycangia	Microfungus with aerial mycelium. Conidiophores and basidia not observed in culture	Probable	Fungi isolated from pronotal mycangia of bark beetles (Dendroctonus frontalis)	Harrington T. et al., 2021. Antonie van Leeuwenhoek, 114(5), 561-579. ((https://doi.org/10.1007/s10482-021-01541-7)); Araújo J. et al., 2021. Journal Fungi 7,1043. ((https:// doi.org/10.3390/jof7121043))
Cld2	Cladosporium sp. (NR_148192)	98.99	0	0	0	0	0	0	0	0	0	0	0	0	0	0	0	0	0	0	247	0	74	Pathotroph	Animal and Plant Pathogen	Characterised by having coronate conidiogenous loci and conidial hila	Microfungus	Probable	Indoor fungi cause damage in houses and are a potential threat to human health; growth requires water, for which the terms water activity and relative humidity are used.	Bensch K. et al., 2012. Studies in mycology, 72, 1-401.((https://doi.org/10.3114/sim0003); Segers FJ, et al. 2016. Appl Environ Microbiol 82(17):5089-5098. ((http://doi.org/10.1128/AEM.00510-16
Ent18	Entomocorticium cobbii (NR_172311)	93.56	0	0	0	0	0	0	0	0	10	6	8	0	12	7	0	0	0	0	0	0	0	Saprotroph/Symbiotroph	Saprotroph/Symbiotroph	Hyphae sub-hyaline and Arthro-thallic conidia in beetle mycangia	Microfungus with aerial mycelium. Conidiophores and basidia not observed in culture	Probable	Fungi isolated from pronotal mycangia of bark beetles (Dendroctonus frontalis)	Harrington T. et al., 2021. Antonie van Leeuwenhoek, 114(5), 561-579. ((https://doi.org/10.1007/s10482-021-01541-7)); Araújo J. et al., 2021. Journal Fungi 7,1043. ((https:// doi.org/10.3390/jof7121043))
Gro3	Grosmannia sp. (NR_145307)	99.43	0	0	0	0	0	0	0	0	0	0	0	0	0	58	0	0	0	0	0	0	0	Pathotroph/Symbiotroph	Plant Pathogen and symbiont of bark beetle	Blue-Staining	Microfungus	Probable	Fungi symbiont of bark beetle and a pathogen of Pinus	Massoumi Alamouti S. et al., 2014. Molecular Biology and Evolution, 31(6), 1454-1474. ((https://doi.org/10.1093/molbev/msu102)); Tedersoo L, et al. 2014. Science 346:e1256688 ((https://doi.org/10.1126/science.1256688))
Yam6	Yamadazyma vrieseae (NR_111342)	98.24	0	0	0	0	0	0	0	0	0	0	0	0	0	0	135	0	0	0	0	0	0	Saprotroph	Saprotroph	The pseudomycelium or true mycelium are not formed	The vegetative cells are ellipsoidal and ovoid and occur singly, in parent-bud pairs	Probable	Isolated from the tank water of the bromeliad Vriesea gigantea	Landell M. F. et al., 2010. International Journal of Systematic and Evolutionary Microbiology, 60(1), 244-248. ((https://doi.org/10.1099/ijs.0.011577-0)); Hagler A. N., (2017). In Yeasts in natural ecosystems: diversity (pp. 63-85). Springer, Cham. ((https://doi.org/10.1007/978-3-319-62683-3_2))
Can7	Candida oregonensis (NR_155006)	99.58	0	0	0	0	0	0	0	0	0	0	0	0	0	0	0	0	0	0	14	427	0	Pathotroph/Saprotroph/Symbiotroph	Animal Pathogen-Endophyte-Endosymbiont-Epiphyte-Soil Saprotroph-Undefined Saprotroph-Symbiotroph	The colony produces a somewhat ester-like smell	Dimorphic Yeast	Probable	Isolated from insect frass and gut. This asexual genus is polyphyletic and contain species that function very differently depend on what they are	Manolakaki D, et al. 2010. Virulence. 1: 367-375 ((https://doi.org/10.4161/viru.1.5.12796)); Mekbib SB, et al. 2011. Tropical Plant Pathology 36:233-240 ((https://doi.org/10.1590/S1982-56762011000400004)); Briones-Roblero et al., 2017. Folia Microbiol 62:1–9. ((htps:// doi.or/10.1007/s12223-016-0469-4))
Oga7	Ogataea sp. (NR_173264)	98.2	2	0	0	0	0	0	0	0	0	0	0	0	0	0	0	0	0	0	94	199	26	Symbiotroph	Animal symbiont	Pseudohyphae	Yeast	Probable	Species are homothallic or infrequently heterothallic.known species. Some species are isolated from Dendroctonus spp.	Kurtzman C, et al. (Eds.). 2011. The yeasts: a taxonomic study. Elsevier ((https://www.elsevier.com/books/the-yeasts/kurtzman/978-0-444-52149-1))
Nak5	Nakazawaea ambrosiae (NR_165549)	98.29	0	0	0	0	0	0	0	0	0	0	0	0	0	0	115	0	0	0	0	0	0	Saprotroph	Saprotroph	Pseudohyphae and true hyphae with subglobose and ovoid blastoconidia are formed	Yeast	Probable	Isolated of gallery of Ips typographus	Van der Walt JP, et al. 1971. Antonie van Leeuwenhoek 37(1): 15-20 ((https://doi.org/10.1007/BF02218463)); Kurtzman C, et al. (Eds.). 2011. The yeasts: a taxonomic study. Elsevier ((https://www.elsevier.com/books/the-yeasts/kurtzman/978-0-444-52149-1))
Cer10	Ceratocystiopsis ranaculosa (NR_103596)	98.58	0	0	0	0	0	0	0	0	0	0	0	173	0	0	0	0	0	0	0	0	0	Pathotroph	Plant Pathogen	Blue-Staining	Microfungus; Hyphae hyalinae and conidia holoblastic, oblong, slightly clavate with obtuse ends	Probable	Isolated of gallery from Dendroctonus frontalis and infested trees	Hausner G, et al. 1993. Micology Research 5: 625-633 ((https://doi.org/10.1016/S0953-7562(09)81188-X)); Zipfel RD, et al. 2006. Studies in Mycology 55:75-97; Tedersoo L, et al. 2014. Science 346:e1256688 ((https://doi.org/10.1126/science.1256688)); Bridges & Perry. 1987. Mycologia, 79:4, 630-633. ((https://doi.or/10.1080/00275514.1987.12025434))
Tal4	Talaromyces ruber (NR_111780)	100	0	0	0	0	0	0	0	0	0	0	0	0	0	0	0	0	0	0	96	72	146	Saprotroph	Undefined Saprotroph	Species are capable of growth at low pH	Microfungus	Probable	Fungal endophytes isolated from different plant parts (leaf, stem, root and pitcher cup)	Tedersoo L, et al. 2014. Science 346:e1256688 ((https://doi.org/10.1126/science.1256688)); Naseem and Kayang. 2021. Studies in Fungi. 6:7 8(https://doi.org/10.5943/sif/6/1/7I)
Gro4	Grosmannia sp. (NR_145307)	99.14	0	0	0	0	0	0	0	0	0	0	0	0	68	0	0	0	0	0	0	0	0	Pathotroph/Symbiotroph	Plant Pathogen and symbiont of bark beetle	Blue-Staining	Microfungus	Probable	Fungi symbiont of bark beetle and a pathogen of Pinus	Massoumi Alamouti S. et al., 2014. Molecular Biology and Evolution, 31(6), 1454-1474. ((https://doi.org/10.1093/molbev/msu102)); Tedersoo L, et al. 2014. Science 346:e1256688 ((https://doi.org/10.1126/science.1256688))
Fus1	Fusarium sp. (NR_159865)	99.66	0	0	0	0	0	0	0	0	0	0	0	0	0	0	0	0	441	0	0	0	0	Pathotroph/Saprotroph/Symbiotroph	Animal Pathogen-Endophyte-Lichen Parasite-Plant Pathogen-Soil Saprotroph-Wood Saprotroph	Fusarium species produce a range of mycotoxins and presence of the distinctive banana-shaped conidia	Microfungus	Possible	Likely opportunistic human pathogen (Irinyi et al. 2015)	Duncan CG, Eslyn WE. 1966. Mycologia 58:642-664 ((https://doi.org/10.2307/3757045)); Seehann G, et al. 1975. List of Fungi in Soft-Rot Tissue Tests. Institute fur Holzbiologie und Holzschutz, Bundesforschungsanstalt fur Forst - und Holzwirtshaft, Hamburg - Lohbrugge, Germany; Costa IPMW, et al. 2012. Mycotaxon 119:e26 ((http://mycotaxon.com/resources/checklists/costa v119 checklist.pdf)); Tederso…
Cer11	Ceratocystiopsis ranaculosa (NR_103596)	98.59	0	0	0	0	0	0	0	0	0	0	33	0	0	0	0	0	0	0	0	0	0	Pathotroph	Plant Pathogen	Blue-Staining	Microfungus; Hyphae hyalinae and conidia holoblastic, oblong, slightly clavate with obtuse ends	Probable	Isolated of gallery from Dendroctonus frontalis and infested trees	Hausner G, et al. 1993. Micology Research 5: 625-633 ((https://doi.org/10.1016/S0953-7562(09)81188-X)); Zipfel RD, et al. 2006. Studies in Mycology 55:75-97; Tedersoo L, et al. 2014. Science 346:e1256688 ((https://doi.org/10.1126/science.1256688)); Bridges & Perry. 1987. Mycologia, 79:4, 630-633. ((https://doi.or/10.1080/00275514.1987.12025434))
Ent19	Entomocorticium parmeteri (MT741709)	99.34	0	0	0	0	0	0	33	0	0	0	0	0	0	0	0	0	0	0	0	0	0	Saprotroph/Symbiotroph	Saprotroph/Symbiotroph	Arthro-thallic conidia in beetle galleries produced acropetally, thick- walled, globose	Microfungus; produced mounds of conidiophores producing arthrothallic conidia	Probable	Fungi isolated from pronotal mycangia of bark beetles (Dendroctonus brevicomis)	Harrington T. et al., 2021. Antonie van Leeuwenhoek, 114(5), 561-579. ((https://doi.org/10.1007/s10482-021-01541-7)); Araújo J. et al., 2021. Journal Fungi 7,1043. ((https:// doi.org/10.3390/jof7121043))
Kur2	Kuraishia capsulata (KY103911)	99.86	0	36	0	0	0	0	0	0	0	0	0	0	0	0	0	0	0	0	0	0	0	Saprotroph/Symbiotroph	Symbiotroph/Saprotroph	Characterized by its copious production of extracellular polysaccharides and assimilate nitrate as a sole source of nitrogen	Budding is multilateral on a narrow base, and cells are spherical to ellipsoidal. Pseudohyphae and true hyphae are not produced. Colonies are smooth and tannish-white in color.	Probable	Associated with the bark beetle Dendroctonus ponderosae and Ips spp., often recovered from frass or tunnels of larvae underneath the bark of certain conifers Can convert the female aggregation pheromone (cis- and trans-verbenol) into verbenone. May growth on methanol as a sole source of carbon	Kurtzman C, et al. (Eds.). 2011. The yeasts: a taxonomic study. Elsevier ((https://www.elsevier.com/books/the-yeasts/kurtzman/978-0-444-52149-1))
Yam7	Yamadazyma tenuis (NR_155989)	99.33	0	32	0	0	0	0	0	0	0	0	0	0	0	0	0	0	0	0	0	0	0	Saprotroph/Symbiotroph	Saprotroph/Symbiotroph	Pseudohyphae may be present, rotting wood	Yeast, cells are ovoid to cylindroidal or elongate	Probable	Species have coenzyme Q-9 as their main ubiquinone. Isolated from decayed tissue in cereoid cacti, soil, clinical isolate, insect frass, short leaf pine, gum exudate of a black cherry tree and gut of Dendroctonus spp.	Kurtzman C, et al. (Eds.). 2011. The yeasts: a taxonomic study. Elsevier. (https://www.elsevier.com/books/the-yeasts/kurtzman/978-0-444-52149-1)); Gao WL, et al. 2021. MycoKeys 83: 69ñ84 ((https://doi.org/10.3897/mycokeys.83.71156))
Ent20	Entomocorticium macrovesiculatum (MZ098130)	93.56	0	0	0	11	9	0	0	0	0	0	0	0	0	0	0	0	0	0	0	0	0	Saprotroph/Symbiotroph	Saprotroph/Symbiotroph	White Rot; Asexual morph is composed of branched hyphae	Microfungus	Probable	The fungus associated within Dendroctonus brevicomis mycangium, inhabiting Pinus ponderosa, exhibiting abundant large vesicles	Tedersoo L, et al. 2014. Science 346:e1256688 ((https://doi.org/10.1126/science.1256688)); Araújo J. et al., 2021. Journal Fungi 7,1043. ((https:// doi.org/10.3390/jof7121043))				.
Gro5	Grosmannia sp. (NR_145307)	99.43	0	0	0	0	0	0	0	0	0	0	0	0	37	0	0	0	0	0	0	0	0	Pathotroph/Symbiotroph	Plant Pathogen and symbiont of bark beetle	Blue-Staining	Microfungus	Probable	Fungi symbiont of bark beetle and a pathogen of Pinus	Massoumi Alamouti S. et al., 2014. Molecular Biology and Evolution, 31(6), 1454-1474. ((https://doi.org/10.1093/molbev/msu102)); Tedersoo L, et al. 2014. Science 346:e1256688 ((https://doi.org/10.1126/science.1256688))
Nak6	Nakazawaea ambrosiae (NR_165549)	99.58	0	0	0	0	0	0	0	0	0	4	0	23	10	8	0	0	0	0	0	0	0	Saprotroph	Saprotroph	Pseudohyphae and true hyphae with subglobose and ovoid blastoconidia are formed	Yeast	Probable	Isolated of gallery of Ips typographus	Van der Walt JP, et al. 1971. Antonie van Leeuwenhoek 37(1): 15-20 ((https://doi.org/10.1007/BF02218463)); Kurtzman C, et al. (Eds.). 2011. The yeasts: a taxonomic study. Elsevier ((https://www.elsevier.com/books/the-yeasts/kurtzman/978-0-444-52149-1))
Cer12	Ceratocystiopsis ranaculosa (NR_103596)	95.79	29	7	5	0	0	0	0	0	0	0	0	0	0	0	0	0	0	0	0	0	0	Pathotroph	Plant Pathogen	Blue-Staining	Microfungus; Hyphae hyalinae and conidia holoblastic, oblong, slightly clavate with obtuse ends	Probable	Isolated of gallery from Dendroctonus frontalis and infested trees.	Hausner G, et al. 1993. Micology Research 5: 625-633 ((https://doi.org/10.1016/S0953-7562(09)81188-X)); Zipfel RD, et al. 2006. Studies in Mycology 55:75-97; Tedersoo L, et al. 2014. Science 346:e1256688 ((https://doi.org/10.1126/science.1256688)); Bridges & Perry. 1987. Mycologia, 79:4, 630-633. ((https://doi.or/10.1080/00275514.1987.12025434))
Tal5	Talaromyces kilbournensis (NR_155918)	99.37	0	0	0	0	0	0	0	0	0	0	0	0	0	0	0	0	0	0	168	0	0	Saprotroph	Undefined Saprotroph	NULL	NULL	Probable	Isolated from a sap beetle (Nitidulidae) trapped on the edge of a maize field,	Tedersoo L, et al. 2014. Science 346:e1256688 ((https://doi.org/10.1126/science.1256688))
Kur3	Kuraishia capsulata (KY103911)	97	0	0	0	0	0	0	0	0	0	0	0	0	0	0	52	23	0	102	0	0	0	Saprotroph/Symbiotroph	Symbiotroph/Saprotroph	Characterized by its copious production of extracellular polysaccharides and assimilate nitrate as a sole source of nitrogen	Budding is multilateral on a narrow base, and cells are spherical to ellipsoidal. Pseudohyphae and true hyphae are not produced. Colonies are smooth and tannish-white in color	Probable	Associated with the bark beetle Dendroctonus ponderosae and Ips spp., often recovered from frass or tunnels of larvae underneath the bark of certain conifers. Can convert the female aggregation pheromone (cis- and trans-verbenol) into verbenone. May growth on methanol as a sole source of carbon.	Kurtzman C, et al. (Eds.). 2011. The yeasts: a taxonomic study. Elsevier ((https://www.elsevier.com/books/the-yeasts/kurtzman/978-0-444-52149-1))
Ent21	Entomocorticium macrovesiculatum (MZ098130)	92.98	0	0	0	9	8	0	0	0	0	0	0	0	0	0	0	0	0	0	0	0	0	Saprotroph/Symbiotroph	Saprotroph/Symbiotroph	White Rot; Asexual morph is composed of branched hyphae	Microfungus	Probable	The fungus associated within Dendroctonus brevicomis mycangium, inhabiting Pinus ponderosa, exhibiting abundant large vesicles.	Tedersoo L, et al. 2014. Science 346:e1256688 ((https://doi.org/10.1126/science.1256688)); Araújo J. et al., 2021. Journal Fungi 7,1043. ((https:// doi.org/10.3390/jof7121043))
Tri2	Trichoderma sp. (NR_144876)	100	0	0	0	0	0	0	0	0	0	0	0	0	0	0	0	0	77	602	0	0	0	Pathotroph/Saprotroph/Symbiotroph	Animal Pathogen-Endophyte-Epiphyte-Fungal Parasite-Plant Pathogen-Wood Saprotroph	Soft Rot	Microfungus	Probable	Cause of soft-rot (Seehann et al. 1975); Likely opportunistic human pathogen (Irinyi et al. 2015); Endophyte detection method-culture (Busby et al. 2016)	Seehann G, et al. 1975. List of Fungi in Soft-Rot Tissue Tests. Institute fur Holzbiologie und Holzschutz, Bundesforschungsanstalt fur Forst - und Holzwirtshaft, Hamburg - Lohbrugge, Germany; Andrews JH, et al. 1983. Phytopathology 73228-234; Hanada RE, et al. 2010. Fungal Biology 114:901-910 ((https://doi.org/10.1016/j.funbio.2010.08.006)); Costa IPMW, et al. 2012. Mycotaxon 119:e26 ((http://myc…
Yam8	Yamadazyma mexicana (NR_138213)	99.4	0	0	0	0	0	0	0	0	0	0	17	0	0	0	0	0	0	0	0	0	0	Saprotroph/Symbiotroph	Saprotroph/Symbiotroph	Heterothallic, rotting wood	Yeast	Probable	Species have coenzyme Q-9 as their main ubiquinone. Isolated from decayed tissue in cereoid cacti, soil, clinical isolate, insect frass, short leaf pine, gum exudate of a black cherry tree and gut of Dendroctonus spp.	Miranda M, et al. 1982. International Journal of Systematic and Evolutionary Microbiology 32: 101-107 ((https://doi.org/10.1099/00207713-32-1-101)); Rivera FN, et al. 2009. Biological Journal of the Linnean Society 98(2):325-342 ((https://doi.org/10.1111/j.1095-8312.2009.01289.x)); Kurtzman C, et al. (Eds.). (2011). The yeasts: a taxonomic study. Elsevier. (https://www.elsevier.com/books/the-yeas…
Nak7	Nakazawaea holstii (NR_111255)	98.83	0	0	13	0	0	11	0	0	0	0	0	0	0	0	0	15	0	0	0	0	0	Saprotroph	Saprotroph	Heterothallic, and only asporogenous haploid strains have been isolated from nature	Yeast	Probable	Its associated with bark beetles infesting pine, spruce and fir trees, and is also isolated from other substrates, such as cider and apples. It had been isolated from insect frass, streams and lichens	Kurtzman C, et al. (Eds.). 2011. The yeasts: a taxonomic study. Elsevier ((https://www.elsevier.com/books/the-yeasts/kurtzman/978-0-444-52149-1))
Pen3	Penicillium decumbens (NR_111133)	99.32	0	0	0	0	0	0	0	0	0	0	0	0	0	0	0	0	0	0	0	156	35	Saprotroph	Dung Saprotroph-Undefined Saprotroph-Wood Saprotroph	Soft Rot; lignocellulolytic activity	Microfungus	Highly Probable	NULL	Duncan CG, Eslyn WE. 1966. Mycologia 58642-664; Seehann G, et al. 1975. List of Fungi in Soft-Rot Tissue Tests. Institute fur Holzbiologie und Holzschutz, Bundesforschungsanstalt fur Forst - und Holzwirtshaft, Hamburg - Lohbrugge, Germany; Costa IPMW, et al. 2012. Mycotaxon 119:e26 ((http://mycotaxon.com/resources/checklists/costa v119 checklist.pdf)); Bills GF, et al. 2013. Current Opinion in Mi…
Nak8	Nakazawaea ambrosiae (NR_165549)	98.01	34	0	0	0	0	0	0	0	0	0	0	0	0	0	0	0	0	0	0	0	0	Saprotroph	Saprotroph	Pseudohyphae and true hyphae with subglobose and ovoid blastoconidia are formed	Yeast	Probable	Isolated of gallery of Ips typographus	Van der Walt JP, et al. 1971. Antonie van Leeuwenhoek 37(1): 15-20 ((https://doi.org/10.1007/BF02218463)); Kurtzman C, et al. (Eds.). 2011. The yeasts: a taxonomic study. Elsevier ((https://www.elsevier.com/books/the-yeasts/kurtzman/978-0-444-52149-1))
Did1	Didymellaceae		0	0	0	0	0	0	0	0	0	0	0	0	0	0	0	110	0	0	0	0	0	na	na	na	na	na	na
Tri3	Trichoderma sp. (NR_144876)	100	0	0	0	0	0	0	0	0	0	0	0	0	0	0	0	106	0	0	0	0	0	Pathotroph/Saprotroph/Symbiotroph	Animal Pathogen-Endophyte-Epiphyte-Fungal Parasite-Plant Pathogen-Wood Saprotroph	Soft Rot	Microfungus	Probable	Cause of soft-rot (Seehann et al. 1975); Likely opportunistic human pathogen (Irinyi et al. 2015); Endophyte detection method-culture (Busby et al. 2016)	Seehann G, et al. 1975. List of Fungi in Soft-Rot Tissue Tests. Institute fur Holzbiologie und Holzschutz, Bundesforschungsanstalt fur Forst - und Holzwirtshaft, Hamburg - Lohbrugge, Germany; Andrews JH, et al. 1983. Phytopathology 73228-234; Hanada RE, et al. 2010. Fungal Biology 114:901-910 ((https://doi.org/10.1016/j.funbio.2010.08.006)); Costa IPMW, et al. 2012. Mycotaxon 119:e26 ((http://myc…
Dot1	Dothideomycetes		0	0	0	0	0	0	0	0	0	0	0	0	0	0	18	73	0	0	0	0	0	na	na	na	na	na	na
Ent22	Entomocorticium parmeteri (MT741709)	100	0	0	0	0	0	0	0	25	0	0	0	0	0	0	0	0	0	0	0	0	0	Saprotroph/Symbiotroph	Saprotroph/Symbiotroph	Arthro-thallic conidia in beetle galleries produced acropetally, thick- walled, globose	Microfungus; produced mounds of conidiophores producing arthrothallic conidia	Probable	Fungi isolated from pronotal mycangia of bark beetles (Dendroctonus brevicomis)	Harrington T. et al., 2021. Antonie van Leeuwenhoek, 114(5), 561-579. ((https://doi.org/10.1007/s10482-021-01541-7)); Araújo J. et al., 2021. Journal Fungi 7,1043. ((https:// doi.org/10.3390/jof7121043))
Cer13	Ceratocystiopsis ranaculosa (NR_103596)	99.15	0	0	0	0	0	0	0	0	0	0	0	0	20	0	0	0	0	0	0	0	0	Pathotroph	Plant Pathogen	Blue-Staining	Microfungus; Hyphae hyalinae and conidia holoblastic, oblong, slightly clavate with obtuse ends	Probable	Isolated of gallery from Dendroctonus frontalis and infested trees.	Hausner G, et al. 1993. Micology Research 5: 625-633 ((https://doi.org/10.1016/S0953-7562(09)81188-X)); Zipfel RD, et al. 2006. Studies in Mycology 55:75-97; Tedersoo L, et al. 2014. Science 346:e1256688 ((https://doi.org/10.1126/science.1256688)); Bridges & Perry. 1987. Mycologia, 79:4, 630-633. ((https://doi.or/10.1080/00275514.1987.12025434))
Cld3	Cladosporium sp. (NR_148192)	99.3	0	0	0	0	0	0	0	0	0	0	0	0	0	0	0	0	0	614	0	0	0	Pathotroph	Animal and Plant Pathogen	Characterised by having coronate conidiogenous loci and conidial hila	Microfungus	Probable	Indoor fungi cause damage in houses and are a potential threat to human health; growth requires water, for which the terms water activity and relative humidity are used.	Bensch K. et al., 2012. Studies in mycology, 72, 1-401.((https://doi.org/10.3114/sim0003); Segers FJ, et al. 2016. Appl Environ Microbiol 82(17):5089-5098. ((http://doi.org/10.1128/AEM.00510-16
Pri1	Priceomyces haplophilus (NR_111133)	100	0	0	0	0	0	0	0	0	0	0	0	0	0	0	0	0	0	0	63	60	0	Saprotroph	Saprotroph	Pseudohyphae	Yeast	Probable	Strains of P. haplophilus are known only from insect frass in jeffrey pines grow- ing in northern California, USA. The species was also reported to degrade biphenyl, a widespread envi-ronmental pollutant. A faint acidic odor may. be present	Kurtzman C, et al. (Eds.). 2011. The yeasts: a taxonomic study. Elsevier ((https://www.elsevier.com/books/the-yeasts/kurtzman/978-0-444-52149-1))
Oga8	Ogataea pini (NR_138175)	98.34	0	0	0	0	0	0	0	0	0	0	0	0	0	0	0	0	0	0	23	62	48	Saprotroph/Symbiotroph	Saprotroph/Symbiotroph	Probable	Yeast	Assimilate nitrite	Isolated from Dendroctonus brevicomis, frass of various pines as well as in frass from fir, beech and monkey-puzzle trees. Production of volatile organic compounds	Kurtzman C, et al. (Eds.). 2011. The yeasts: a taxonomic study. Elsevier ((https://www.elsevier.com/books/the-yeasts/kurtzman/978-0-444-52149-1))
Deb1	Debaryomyces prosopidis (NR_077067)	100	0	0	0	0	0	0	0	0	0	0	0	0	0	0	0	0	0	528	0	0	0	Saprotroph	Undefined Saprotroph	Produces riboflavin and no pseudohyphae are formed.	Yeast and ascospores are spherical, smooth, lenticular and show a light brown coloration	Highly Probable	Yeast isolated from exudate of mesquite trees (Prosopis jullflora), from Drosophila carboneria that breeds in these exudatesand and sediment soil	Kurtzman CP, et al. (eds.) 2011. The Yeasts, a Taxonomic Study. Fifth Edition. Vols 1-3. Elsevier, San Diego (ISBN: 9780444521491)
	Debaryomyces fabryi (NR_138186)		0	0	0	0	0	0	0	0	0	0	0	0	0	0	0	0	0	528	0	0	0	Saprotroph	Undefined Saprotroph	Debaryomyces fabryi shows close physiological similarity to D. hansenii	Yeast	Highly Probable	Yeast isolated from skin infections, whereas other strains are from sake and rice vinegar fermentations.	Kurtzman C, et al. (Eds.). 2011. The yeasts: a taxonomic study. Elsevier ((https://www.elsevier.com/books/the-yeasts/kurtzman/978-0-444-52149-1));
Tal6	Talaromyces wortmannii (NR_172039)	99.69	0	0	0	0	0	0	0	0	0	0	0	0	0	0	0	0	0	0	0	0	115	Saprotroph	Undefined Saprotroph	This fungus has antimicrobial and anti-inflammatory activities and is promotes plant growth	Microfungus	Probable	Endophytic fungus isolated of Aloe vera and soil	Yamagiwa Y., et al., 2011. Journal of General Plant Pathology, 77(6), 336-341. ((https://doi.org/10.1007/s10327-011-0340-z)) ; Bara R. et al., 2013.The Journal of Antibiotics, 66(8), 491-493. (( https://doi.org/10.1038/ja.2013.28)); Tedersoo L, et al. 2014. Science 346:e1256688 ((https://doi.org/10.1126/science.1256688))
Sor3	Sordariomycetes (NR_154011)	86.09	0	0	0	0	0	0	0	0	0	0	3	0	0	0	0	0	0	0	0	0	0	Pathotroph	Animal Pathogen	Microfungus	Microfungus	Probable	Isolated from lepidopteran insects	Qu, J, et al., 2021. MycoKeys. 9;82:81-96. ((http://dx.doi.org/10.3897/mycokeys.82.66927))
Yam9	Yamadazyma mexicana (NR_154011)	99.69	0	0	0	0	0	0	0	0	0	0	0	0	0	0	0	66	0	0	0	0	0	Saprotroph/Symbiotroph	Saprotroph/Symbiotroph	Heterothallic, rotting wood	Yeast	Probable	Species have coenzyme Q-9 as their main ubiquinone. Isolated from decayed tissue in cereoid cacti, soil, clinical isolate, insect frass, short leaf pine, gum exudate of a black cherry tree and gut of Dendroctonus spp.	Miranda M, et al. 1982. International Journal of Systematic and Evolutionary Microbiology 32: 101-107 ((https://doi.org/10.1099/00207713-32-1-101)); Rivera FN, et al. 2009. Biological Journal of the Linnean Society 98(2):325-342 ((https://doi.org/10.1111/j.1095-8312.2009.01289.x)); Kurtzman C, et al. (Eds.). (2011). The yeasts: a taxonomic study. Elsevier. (https://www.elsevier.com/books/the-yeas…
Chr1	Chrysozymaceae (NR_154536)	83.29	0	8	0	0	0	0	0	0	0	0	0	0	0	0	10	0	0	0	0	0	0	Saprotroph/Symbiotroph	Symbiotroph/Saprotroph	Cells are cylindrical, budding is predominantly polar, pseudohyphae consist of long, slender cells that are often curved and bear few blastospores	Yeast	Probable	Yeast isolated from material in the tunnels of the beetle Xyleborus aemulus in Cape beech and the gut from Ips acuminatus and Ips amitinus	Chakraborty A, et al. 2020. Front. Microbiol. 11:568853. ((https://doi.org/10.3389/fmicb.2020.568853)); Kurtzman C, et al. (Eds.). 2011. The yeasts: a taxonomic study. Elsevier. (https://www.elsevier.com/books/the-yeasts/kurtzman/978-0-444-52149-1))
Nie1	Niesslia tenuis (NR_173412)	97.05	0	12	0	0	0	0	0	0	0	0	0	0	0	0	0	0	0	0	0	0	0	Saprotroph	Undefined Saprotroph	Recognised by its scattered, minute, initially globose, mostly dark brown, shiny, spiny, ostiolate ascomata, each with a periform ostiole	Microfungus	Probable	This fungi characterised by thin, relatively thin-walled phialides and by the formation of fan-shaped fasciculate crystals	Tedersoo L, et al. 2014. Science 346:e1256688 ((https://doi.org/10.1126/science.1256688)); Gams W., et al. , 2019. Mycol Progress 18, 5–76 ((https://doi.org/10.1007/s11557-018-1459-5))
Pen4	Penicillium ardesiacum (NR_163677)																							Saprotroph	Undefined Saprotroph	na	Microfungus	Probable	Isolated from wig peduncle and fruit	Visagie,C.M. et al., 2005. Studies in Mycology, 53(1), 53-62 .((doi: 10.1016/j.simyco.2014.09.001))
	Penicillium montanense (NR_138270)	100	0	0	0	0	0	0	0	0	0	0	0	0	0	0	0	0	0	0	0	0	91	Saprotroph	Dung Saprotroph-Undefined Saprotroph-Wood Saprotroph	Soft Rot	Microfungus	Highly Probable	It produces tannase	Duncan CG, Eslyn WE. 1966. Mycologia 58642-664; Seehann G, et al. 1975. List of Fungi in Soft-Rot Tissue Tests. Institute fur Holzbiologie und Holzschutz, Bundesforschungsanstalt fur Forst - und Holzwirtshaft, Hamburg - Lohbrugge, Germany; Costa IPMW, et al. 2012. Mycotaxon 119:e26 ((http://mycotaxon.com/resources/checklists/costa_v119_checklist.pdf)); Bills GF, et al. 2013. Current Opinion in Mi…
	Penicillium fuscum (NR_138349)																							Saprotroph	Saprotroph	This fungi biodegradation of kerosene, diesel and octane	Microfungus	Probable	Isolated from the oil contaminated sites and had been found to show biodegradation of kerosene, diesel and octane	Dhar K., et al., 2012. Asian Journal of Microbiology, Biotechnology and Environmental Sciences, 14(1), 143-148.
Pha1	Phaffomycetaceae (NR_138207)	84.38	0	0	18	0	0	0	0	0	0	0	0	0	0	0	0	0	0	0	0	0	0	Saprotroph	Undefined Saprotroph	xylitol-producing yeasts	Yeast	Probable	The ecology of this species is uncertain because the three available isolates are from diverse habitats, i.e., snail excrement, rat liver and a watermelon.	Kurtzman C, et al. (Eds.). 2011. The yeasts: a taxonomic study. Elsevier ((https://www.elsevier.com/books/the-yeasts/kurtzman/978-0-444-52149-1));
Oph3	Ophiostoma fuscum (NR_147517)	94.95	0	0	0	0	0	0	0	0	0	0	0	0	0	0	0	0	0	0	58	0	0	Pathotroph	Plant Pathogen	Blue-Staining	Microfungus	Probable	At least most species are transmitted via insect vectors, with mycelial colonies developing in bark-boring beetle galleries and spreading through the vascular system; they are highly specific to their beetle vectors. In some cases spores and mycelium are transmitted in specialized organs, termed mycangia (Cannon & Kirk 2007)	Cannon PF, Kirk PM. 2007. Fungal Families of the World. CAB International, Cambridge (ISBN: 978-0851998275); Tedersoo L, et al. 2014. Science 346:e1256688 ((https://doi.org/10.1126/science.1256688))
Can8	Candida oregonensis (NR_155006)	99.57	0	0	0	0	0	0	0	0	0	0	0	0	14	0	0	0	0	0	0	0	0	Pathotroph/Saprotroph/Symbiotroph	Animal Pathogen-Endophyte-Endosymbiont-Epiphyte-Soil Saprotroph-Undefined Saprotroph-Symbiotroph	The colony produces a somewhat ester-like smell	Dimorphic Yeast	Probable	Isolated from insect frass and gut. This asexual genus is polyphyletic and contain species that function very differently depend on what they are.	Manolakaki D, et al. 2010. Virulence. 1: 367-375 ((https://doi.org/10.4161/viru.1.5.12796)); Mekbib SB, et al. 2011. Tropical Plant Pathology 36:233-240 ((https://doi.org/10.1590/S1982-56762011000400004)); Briones-Roblero et al., 2017. Folia Microbiol 62:1–9. ((htps:// doi.or/10.1007/s12223-016-0469-4))
Nak9	Nakazawaea holstii (NR_111255)	100	0	7	0	0	0	0	0	0	0	0	0	0	0	0	0	0	0	0	0	0	0	Saprotroph	Saprotroph	Heterothallic, and only asporogenous haploid strains have been isolated from nature	Yeast	Probable	Its associated with bark beetles infesting pine, spruce and fir trees, and is also isolated from other substrates, such as cider and apples. It had been isolated from insect frass, streams and lichens	Kurtzman C, et al. (Eds.). 2011. The yeasts: a taxonomic study. Elsevier ((https://www.elsevier.com/books/the-yeasts/kurtzman/978-0-444-52149-1))
Can9	Candida linzhiensis (NR_137676)	99.5	0	0	0	0	0	0	0	0	0	0	0	0	0	0	32	0	0	0	0	0	0	Pathotroph/Saprotroph/Symbiotroph	Animal Pathogen-Endophyte-Endosymbiont-Epiphyte-Soil Saprotroph-Undefined Saprotroph	Elongated cells are straight or curved and may produce small denticles that bear blastoconidia. Reproduction is by multilateral budding	Dimorphic Yeast	Probable	This asexual genus is polyphyletic and contain species that function very differently depend on what they are. Caution should be taken when interpreting guilds for Candida species. isolated from a fruit of an unidentified plant collected in Linzhi District.	Manolakaki D, et al. 2010. Virulence. 1: 367-375 ((https://doi.org/10.4161/viru.1.5.12796)); Mekbib SB, et al. 2011. Tropical Plant Pathology 36:233-240; Kurtzman C, et al. (Eds.). 2011. The yeasts: a taxonomic study. Elsevier ((https://www.elsevier.com/books/the-yeasts/kurtzman/978-0-444-52149-1)); ((https://doi.org/10.1590/S1982-56762011000400004)).
Pen5	Penicillium lanosum (NR_163539)																							Saprotroph	Saprotroph	Psychrotolerant specie from foods and sporulate at 25 °C	Microfungus	Probable	Isolated of soil	Frisvad J.C., et al., 2006. International Journal of Systematic and Evolutionary Microbiology, 56(6), 1427-1437 .((https://doi.org/10.1099/ijs.0.64160-0))
	Penicillium raistrickii (NR_119493)	100	7	0	0	0	0	0	0	0	0	0	0	0	0	0	0	23	0	118	0	0	0	Saprotroph	Dung Saprotroph-Undefined Saprotroph-Wood Saprotroph	Soft Rot	Microfungus	Highly Probable	Isolated of air and mealy bug	Duncan CG, Eslyn WE. 1966. Mycologia 58642-664; Seehann G, et al. 1975. List of Fungi in Soft-Rot Tissue Tests. Institute fur Holzbiologie und Holzschutz, Bundesforschungsanstalt fur Forst - und Holzwirtshaft, Hamburg - Lohbrugge, Germany; Costa IPMW, et al. 2012. Mycotaxon 119:e26 ((http://mycotaxon.com/resources/checklists/costa_v119_checklist.pdf)); Bills GF, et al. 2013. Current Opinion in Mi…
	Penicillium kojigenum (NR_121253)																							Saprotroph	Saprotroph	Conidia that are rough-walled	Microfungus	Probable	Isolated from soil	Visagie CM. et al., 2005. Studies in mycology, 53(1), 53-62.
Con1	Coniochaeta deborreae (NR_173009)	99.33	0	0	0	0	0	0	0	0	0	0	0	0	0	0	0	0	0	0	0	0	64	Saprotroph	Dung Saprotroph-Undefined Saprotroph-Wood Saprotroph	Soft Rot	Microfungus	Highly Probable	Isolated from soil	Duncan CG, Eslyn WE. 1966. Mycologia 58642-664; Seehann G, et al. 1975. List of Fungi in Soft-Rot Tissue Tests. Institute fur Holzbiologie und Holzschutz, Bundesforschungsanstalt fur Forst - und Holzwirtshaft, Hamburg - Lohbrugge, Germany; Costa IPMW, et al. 2012. Mycotaxon 119:e26 ((http://mycotaxon.com/resources/checklists/costa_v119_checklist.pdf)); Bills GF, et al. 2013. Current Opinion in Mi…
Cyb2	Cyberlindnera americana (NR_152479)	100	0	0	0	0	0	0	0	0	0	2	0	0	0	0	0	0	0	0	0	0	0	Saprotroph/Symbiotroph	Symbiotroph/Saprotroph	Lipolytic and amylolytic activity. Chemical detoxification	Yeast	Probable	All strains are insect associated and have been isolated from frass found in insect tunnels in pine trees growing in the western and southwestern regions of the US	Kurtzman C, et al. (Eds.). 2011. The yeasts: a taxonomic study. Elsevier ((https://www.elsevier.com/books/the-yeasts/kurtzman/978-0-444-52149-1)); Briones-Roblero CI, et al. 2017. Folia Microbiologica 62(1): 1-9 ((https://doi.org/10.1007/s12223-016-0469-4))
Leo1	Leotiomycetes (NR_15905)	82.08	0	0	0	0	0	0	0	0	0	2	3	0	0	0	0	0	0	0	0	0	0	na	na	na	na	na	na	na
Chr2	Chrysozymaceae (NR_154536)	84.95	0	0	0	0	0	0	0	0	0	0	0	0	0	0	0	0	0	0	0	0	68	Saprotroph/Symbiotroph	Symbiotroph/Saprotroph	Cells are cylindrical, budding is predominantly polar, pseudohyphae consist of long, slender cells that are often curved and bear few blastospores	Yeast	Probable	Yeast isolated from material in the tunnels of the beetle Xyleborus aemulus in Cape beech and the gut from Ips acuminatus and Ips amitinus	Chakraborty A, et al. 2020. Front. Microbiol. 11:568853. ((https://doi.org/10.3389/fmicb.2020.568853)); Kurtzman C, et al. (Eds.). 2011. The yeasts: a taxonomic study. Elsevier. (https://www.elsevier.com/books/the-yeasts/kurtzman/978-0-444-52149-1))
Krt1	Kurtzmaniella railenensis (NR_077080)	99.7	0	0	0	0	0	0	0	0	0	0	3	0	0	0	0	15	0	0	0	0	0	Saprotroph	Saprotroph	Pseudohyphae and true hyphae with subglobose and ovoid blastoconidia are formed	Yeast	Probable	Isolated from rotten trunk of southern beech, rotten truck, sap flux of northern red oak, black knot and wild cherry	Kurtzman C, et al. (Eds.). 2011. The yeasts: a taxonomic study. Elsevier ((https://www.elsevier.com/books/the-yeasts/kurtzman/978-0-444-52149-1));
Fus2	Fusarium perseae (NR_164415)	99.01	0	0	0	0	0	0	0	0	0	0	0	0	0	0	0	0	84	0	0	0	0	Pathotroph/Saprotroph/Symbiotroph	Animal Pathogen-Endophyte-Lichen Parasite-Plant Pathogen-Soil Saprotroph-Wood Saprotroph	NULL	Microfungus	Possible	Likely opportunistic human pathogen (Irinyi et al. 2015)	Duncan CG, Eslyn WE. 1966. Mycologia 58:642-664 ((https://doi.org/10.2307/3757045)); Seehann G, et al. 1975. List of Fungi in Soft-Rot Tissue Tests. Institute fur Holzbiologie und Holzschutz, Bundesforschungsanstalt fur Forst - und Holzwirtshaft, Hamburg - Lohbrugge, Germany; Costa IPMW, et al. 2012. Mycotaxon 119:e26 ((http://mycotaxon.com/resources/checklists/costa_v119_checklist.pdf)); Tederso…
Tal7	Talaromyces mameffei (NR_168822)	97.14	0	0	0	0	0	0	0	0	0	0	0	0	0	0	0	0	0	0	0	0	51	Saprotroph	Undefined Saprotroph	NULL	Dimorphic fungal	Probable	NULL	Tedersoo L, et al. 2014. Science 346:e1256688 ((https://doi.org/10.1126/science.1256688))
Cer14	Ceratocystiopsis ranaculosa (NR_103596)	95.51	0	0	0	0	0	0	0	0	0	0	0	0	0	0	0	0	0	0	0	0	44	Pathotroph	Plant Pathogen	Blue-Staining	Microfungus; Hyphae hyalinae and conidia holoblastic, oblong, slightly clavate with obtuse ends	Probable	Isolated of gallery from Dendroctonus frontalis and infested trees.	Hausner G, et al. 1993. Micology Research 5: 625-633 ((https://doi.org/10.1016/S0953-7562(09)81188-X)); Zipfel RD, et al. 2006. Studies in Mycology 55:75-97; Tedersoo L, et al. 2014. Science 346:e1256688 ((https://doi.org/10.1126/science.1256688)); Bridges & Perry. 1987. Mycologia, 79:4, 630-633. ((https://doi.or/10.1080/00275514.1987.12025434))
Her1	Herpotrichiellaceae (NR_166300)	90.06	0	0	0	0	0	0	0	0	0	0	0	0	0	0	0	0	0	0	0	0	57	Pathotroph/Saprotroph	Animal Pathogen-Fungal Parasite-Undefined Saprotroph	NULL	Facultative Yeast-Microfungus	Probable	Mostly saprobic on plants or other fungi, isolated from soil etc., and from medical sources (Cannon & Kirk 2007)	Cannon PF, Kirk PM. 2007. Fungal Families of the World. CAB International, Cambridge (ISBN: 978-0851998275)
Tal8	Talaromyces clemensii (NR_168822)	100	0	0	0	0	0	0	0	0	0	0	0	0	0	0	0	0	0	0	36	0	0	Saprotroph	Undefined Saprotroph	Conidiophores biverticillate	Microfungus	Probable	Isolated from rotting wood in goldmine	Tedersoo L, et al. 2014. Science 346:e1256688 ((https://doi.org/10.1126/science.1256688)); Crous P.W., et al., 2019. Persoonia: Molecular Phylogeny and Evolution of Fungi, 43, 223. ((https://doi.org/10.3767/persoonia.2019.43.06))
Pha2	Phaffomycetaceae (NR_138207)	84.64	0	5	0	0	0	0	0	0	0	0	0	0	0	0	0	0	0	0	0	0	0	Saprotroph	Undefined Saprotroph	xylitol-producing yeasts	Yeast	Probable	The ecology of this species is uncertain because the three available isolates are from diverse habitats, i.e., snail excrement, rat liver and a watermelon.	Kurtzman C, et al. (Eds.). 2011. The yeasts: a taxonomic study. Elsevier ((https://www.elsevier.com/books/the-yeasts/kurtzman/978-0-444-52149-1));
Spa1	Spathaspora sake (NR_151807)	99.6	0	0	0	3	0	4	0	0	0	0	0	0	0	0	0	0	0	0	0	0	0	Saprotroph	Undefined Saprotroph	The cells are spherical, ovoid, elongate or cylindrical.	Yeast	Probable	Isolated from sake-moto, sap of beech, soi. It has been used as a postharvest biocon- trol agent to prevent the growth of molds in pome fruit.	Kurtzman C, et al. (Eds.). 2011. The yeasts: a taxonomic study. Elsevier ((https://www.elsevier.com/books/the-yeasts/kurtzman/978-0-444-52149-1));
Ent23	Entomocorticium macrovesiculatum (MZ098130)	93.62	0	0	0	0	0	0	0	4	0	0	0	0	0	0	0	0	0	0	0	0	0	Saprotroph/Symbiotroph	Saprotroph/Symbiotroph	White Rot; Asexual morph is composed of branched hyphae	Microfungus	Probable	The fungus associated within Dendroctonus brevicomis mycangium, inhabiting Pinus ponderosa, exhibiting abundant large vesicles.	Tedersoo L, et al. 2014. Science 346:e1256688 ((https://doi.org/10.1126/science.1256688)); Araújo J. et al., 2021. Journal Fungi 7,1043. ((https:// doi.org/10.3390/jof7121043))
Ent24	Entomocorticium cobbii (NR_172311)	99.7	0	0	0	0	0	0	0	0	2	0	0	0	4	0	0	0	0	0	0	0	0	Saprotroph/Symbiotroph	Saprotroph/Symbiotroph	Hyphae sub-hyaline and Arthro-thallic conidia in beetle mycangia	Microfungus with aerial mycelium. Conidiophores and basidia not observed in culture	Probable	Fungi isolated from pronotal mycangia of bark beetles (Dendroctonus frontalis)	Harrington T. et al., 2021. Antonie van Leeuwenhoek, 114(5), 561-579. ((https://doi.org/10.1007/s10482-021-01541-7)); Araújo J. et al., 2021. Journal Fungi 7,1043. ((https:// doi.org/10.3390/jof7121043))
Oph4	Ophiostoma fuscum (NR_147517)	94.95	0	0	0	0	0	0	0	0	0	0	0	0	0	0	14	0	0	0	0	0	0	Pathotroph	Plant Pathogen	Blue-Staining	Microfungus	Probable	At least most species are transmitted via insect vectors, with mycelial colonies developing in bark-boring beetle galleries and spreading through the vascular system; they are highly specific to their beetle vectors. In some cases spores and mycelium are transmitted in specialized organs, termed mycangia (Cannon & Kirk 2007)	Cannon PF, Kirk PM. 2007. Fungal Families of the World. CAB International, Cambridge (ISBN: 978-0851998275); Tedersoo L, et al. 2014. Science 346:e1256688 ((https://doi.org/10.1126/science.1256688))
Yam10	Yamadazyma vrieseae (NR_155991)	96.76	0	0	0	0	0	0	0	0	0	0	0	0	0	0	12	0	0	0	0	0	0	Saprotroph	Saprotroph	The pseudomycelium or true mycelium are not formed.	The vegetative cells are ellipsoidal and ovoid and occur singly, in parent-bud pairs	Probable	Isolated from the tank water of the bromeliad Vriesea gigantea	Landell M. F. et al., 2010. International Journal of Systematic and Evolutionary Microbiology, 60(1), 244-248. ((https://doi.org/10.1099/ijs.0.011577-0)); Hagler A. N., (2017). In Yeasts in natural ecosystems: diversity (pp. 63-85). Springer, Cham. ((https://doi.org/10.1007/978-3-319-62683-3_2))
	Aspergillus appendiculatus (NR_13543)																									Possess ascospores and conidia and filiform appendages on immature ascospores	Microfungus	Probable	Isolated from indoor air and food.	Chen,A. J. et al., 2017. Studies in Mycology, 88, 37-135. ((http://dx.doi.org/10.1016/j.simyco.2017.07.001)
Asp1	Aspergillus pseudoglaucus (NR_135336)	100	0	0	0	0	0	0	0	0	0	0	0	0	0	0	0	0	54	0	0	0	0	Pathotroph	Animal pathogen and symbiotic relationships with plants	Colony color very light yellowish green, floccose, convex, reverse light orange yellow	Microfungus	Probable	Isolated from aculeate hymenoptera with macroscopic signs of fungal infections	Heneberg, P, et al., 2016. Journal of invertebrate pathology, 133, 95-106. ((http://dx.doi.org/10.1016/j.jip.2015.12.007))
	Aspergillus ruber (NR_131286)																							Pathotroph	Animal pathogen	Generally smooth or minute rough along equatorial ridges	Microfungus	Probable	Isolated from Dermestidae (Coleoptera)	Jaber, S, et al., 2016. Parasit Vectors. 9(1), 491 ((http://dx.doi.org/10.1186/s13071-016-1763-3))
Tal9	Talaromyces atricola (NR_147429)	96.05	0	0	0	0	0	0	0	0	0	0	0	0	0	0	0	0	0	0	27	0	0	Saprotroph	Undefined Saprotroph	Conidial colour on MEA: Dull green to dark green	Hyaline filamentous fungus	Probable	Isolated of holdfast of laminaria digitata and olive tree	Tedersoo L, et al. 2014. Science 346:e1256688 ((https://doi.org/10.1126/science.1256688)): Yilmaz N., C., et al.. 2016. Persoonia-Molecular Phylogeny and Evolution of Fungi, 36(1), 37-56. ((https://doi.org/10.3767/003158516X688270))
Cld4	Cladosporium domesticum (NR_156348)	100	0	0	0	0	0	0	0	0	0	0	0	0	0	0	0	0	0	0	0	0	36	Saprotroph	Undefined Saprotroph	Macronematous conidiophores with conidial chains	Microfungus	Possible	Isolated from indoor environments	Bensch, K, et al., 2018. Cladosporium species in indoor environments. Studies in mycology, 89, 177-301. ((https://doi.org/10.1016/j.simyco.2018.03.002))
	Cladosporium cycadicola (NR_15627)																							Saprotroph/Symbiotroph	Saprotroph/Symbiotroph	Mycelium consisting of branched, septate, smooth, brown, 2–3 μm diam hyphae. Conidiophores erect, flexuous, subcylindrical, unbranched, 30–70 × 3–4 μm, 2–5-septate, giving rise to a conidiogenous apparatus with chains of branched conidia.	Microfungus	Probable	Isolated from from Cycas spp.	Crous PW, 2014. Persoonia. 32:184-306. ((https://doi.org/10.3767/003158514X682395))
Her2	Herpotrichiellaceae (NR_166300)	89.56	0	0	0	0	0	0	0	0	0	0	0	0	0	0	15	0	0	0	0	0	0	Pathotroph/Saprotroph	Animal Pathogen-Fungal Parasite-Undefined Saprotroph	NULL	Facultative Yeast-Microfungus	Probable	Mostly saprobic on plants or other fungi, isolated from soil etc., and from medical sources (Cannon & Kirk 2007)	Cannon PF, Kirk PM. 2007. Fungal Families of the World. CAB International, Cambridge (ISBN: 978-0851998275)
Yam11	Yamadazyma vrieseae (NR_155991)	96.47	0	0	0	0	0	0	0	0	0	0	0	0	0	0	7	0	0	0	0	0	0	Saprotroph	Saprotroph	The pseudomycelium or true mycelium are not formed.	The vegetative cells are ellipsoidal and ovoid and occur singly, in parent-bud pairs	Probable	Isolated from the tank water of the bromeliad Vriesea gigantea	Landell M. F. et al., 2010. International Journal of Systematic and Evolutionary Microbiology, 60(1), 244-248. ((https://doi.org/10.1099/ijs.0.011577-0)); Hagler A. N., (2017). In Yeasts in natural ecosystems: diversity (pp. 63-85). Springer, Cham. ((https://doi.org/10.1007/978-3-319-62683-3_2))
Cap1	Capturomyces luteus (NR_165905)	98.68	0	0	0	0	0	0	0	0	0	0	0	0	0	0	0	0	48	0	0	0	0	Saprotroph/Symbiotroph	Saprotroph/Symbiotroph	Vegetative hyphae hyaline, smooth-walled, lacking chlamydospores, 1–2.5 μm wide. Sporulation abundant, conidia formed directly on hyphal cells, in conidiomata and by microcyclic conidiation	Microfungus	Probable	Isolated from spores on Vitis vinifera	Bien, S, et al., 2020. Persoonia-Molecular Phylogeny and Evolution of Fungi, 45(1), 46-67. ((http://dx.doi.org/10.3767/persoonia.2020.45.02))
Phd1	Phaeodothis mori (NR_173176)	99.3	0	0	0	0	0	0	0	0	0	0	0	0	0	0	0	0	0	0	24	0	0	Saprotroph	Undefined Saprotroph	Ascomata immersed to almost superficial, a little hamathecium consisting of cellular pseudoparaphyses, asci bitunicate, fissitunicate, cylindrical and fusiform, rounded-ended, 1-septate ascospores	Microfungus	Probable	Isolated from dead leaves of Morus australis	Tedersoo L, et al. 2014. Science 346:e1256688 ((https://doi.org/10.1126/science.1256688)); Tennakoon D.S., et al., 2020. Phytotaxa, 428(3), 241-254.
Zal1	Zalaria alba (NR_153465)	100	0	0	0	0	0	0	0	0	0	0	0	0	0	0	0	0	0	0	0	0	29	Saprotroph	Undefined Saprotroph	Young somatic hyphae at colony periphery mostly hyaline, smooth, thin-walled, branched, transversely septate, 1.5–5 µm diam; older hyphae towards colony centre melanized, dark brown, smooth to lightly roughened, thick-walled, branched, transversely and longi-septate, 2–6.5 µm diam, often developing into chlamydospores.	Microfungus	Possible	Isolated from house dust	Humphries, Z, et al., 2017. Ima Fungus, 8(2), 299-315. ((http://dx.doi.org/10.5598/imafungus.2017.08.02.05))
	Trichoderma parareesei (NR_138453)																							Pathotroph/Saprotroph/Symbiotroph	Animal Pathogen-Endophyte-Epiphyte-Fungal Parasite-Plant Pathogen-Wood Saprotroph	Soft Rot	Microfungus	Probable	Cause of soft-rot (Seehann et al. 1975); Likely opportunistic human pathogen (Irinyi et al. 2015); Endophyte detection method-culture (Busby et al. 2016)	Seehann G, et al. 1975. List of Fungi in Soft-Rot Tissue Tests. Institute fur Holzbiologie und Holzschutz, Bundesforschungsanstalt fur Forst - und Holzwirtshaft, Hamburg - Lohbrugge, Germany; Andrews JH, et al. 1983. Phytopathology 73228-234; Hanada RE, et al. 2010. Fungal Biology 114:901-910 ((https://doi.org/10.1016/j.funbio.2010.08.006)); Costa IPMW, et al. 2012. Mycotaxon 119:e26 ((http://myc…
Tri4	Trichoderma citrinoviride (NR_077178)	100	0	0	0	0	0	0	0	3	0	0	0	0	0	0	0	0	0	0	0	0	0	Pathotroph/Saprotroph/Symbiotroph	Animal Pathogen-Endophyte-Epiphyte-Fungal Parasite-Plant Pathogen-Wood Saprotroph	Soft Rot	Microfungus	Probable	Cause of soft-rot (Seehann et al. 1975); Likely opportunistic human pathogen (Irinyi et al. 2015); Endophyte detection method-culture (Busby et al. 2016)	Seehann G, et al. 1975. List of Fungi in Soft-Rot Tissue Tests. Institute fur Holzbiologie und Holzschutz, Bundesforschungsanstalt fur Forst - und Holzwirtshaft, Hamburg - Lohbrugge, Germany; Andrews JH, et al. 1983. Phytopathology 73228-234; Hanada RE, et al. 2010. Fungal Biology 114:901-910 ((https://doi.org/10.1016/j.funbio.2010.08.006)); Costa IPMW, et al. 2012. Mycotaxon 119:e26 ((http://myc…
	Trichoderma resei (NR_120297)																							Pathotroph/Saprotroph/Symbiotroph	Animal Pathogen-Endophyte-Epiphyte-Fungal Parasite-Plant Pathogen-Wood Saprotroph	Soft Rot	Microfungus	Probable	Cause of soft-rot (Seehann et al. 1975); Likely opportunistic human pathogen (Irinyi et al. 2015); Endophyte detection method-culture (Busby et al. 2016)	Seehann G, et al. 1975. List of Fungi in Soft-Rot Tissue Tests. Institute fur Holzbiologie und Holzschutz, Bundesforschungsanstalt fur Forst - und Holzwirtshaft, Hamburg - Lohbrugge, Germany; Andrews JH, et al. 1983. Phytopathology 73228-234; Hanada RE, et al. 2010. Fungal Biology 114:901-910 ((https://doi.org/10.1016/j.funbio.2010.08.006)); Costa IPMW, et al. 2012. Mycotaxon 119:e26 ((http://myc…
Cli1	Clitopilus baronii (NR_176131)	93.96	0	0	0	0	0	0	0	0	0	1	0	0	0	0	0	0	0	0	0	0	0	Saprotroph	Undefined Saprotroph	Basidiomycete	Agaricoid	Probable	Grows on the decayed trunk of Quercus cerris, Pinus pinaster and Quercus robur	Tedersoo L, et al. 2014. Science 346:e1256688 ((https://doi.org/10.1126/science.1256688))
Tol1	Tolypocladium ovalisporum (NR_155019)	96.2	0	0	0	0	0	0	0	0	0	3	0	0	0	0	0	0	0	0	0	0	0	Pathotroph/Symbiotroph	Animal Pathogen-Clavicipitaceous Endophyte-Fungal Parasite	Psychrotolerants	Microfungus	Possible	Endophyte detection method-culture (Gazis et al. 2014)	Gazis R, et al. 2014. Mycologia 106:1090-1105 ((https://doi.org/10.3852/13-346)); Tedersoo L, et al. 2014. Science 346:e1256688 ((https://doi.org/10.1126/science.1256688)); Quant CA. 2014. IMA Fungus 5:121-134 ((https://doi.org/10.5598/imafungus.2014.05.01.12))
Ram1	Ramoconidiophora euphorbiae (NR_165868)	94.88	0	0	0	0	0	0	0	0	0	0	0	0	0	0	0	0	40	0	0	0	0	Saprotroph/Symbiotroph	Saprotroph/Symbiotroph	Colonies slow-growing, moist, white, buff or cream, lacking aerial mycelium. Sporulation conidia formed in conidiomata, on hyphal cells and by microcyclic conidiation	Microfungus	Probable	Isolated from Euphorbia polycaulis	Bien, S, et al., 2020. Persoonia-Molecular Phylogeny and Evolution of Fungi, 45(1), 46-67. ((http://dx.doi.org/10.3767/persoonia.2020.45.02))
Amo1	Amorphotheca resinae (NR_119450)	92.12	0	0	0	0	0	0	0	0	0	0	0	0	0	0	0	0	0	0	22	0	0	Saprotroph	Undefined Saprotroph	Hydrocarbon degradation potential	Microfungus	Probable	Isolated from soil, air, fresh, estuarine and marine waters	Jun L.C., et al., 1973. Microbiology, 76(1), 243-246. (( hydrocarbon degradation potential)); Tedersoo L, et al. 2014. Science 346:e1256688 ((https://doi.org/10.1126/science.1256688))
Tal10	Talaromyces siglerae (NR_155919)	99.69	0	0	0	0	0	0	0	0	0	0	0	0	0	0	0	0	0	0	17	0	0	Saprotroph	Undefined Saprotroph	Simple conidiogenous cells and no penicillus	Microfungus	Probable	Isolated from the scalp, pretreated corn stover and has the ability to degrade furfural and 5-hydroxymethylfurfural derived from lignocellulose pretreatment	Tedersoo L, et al. 2014. Science 346:e1256688 ((https://doi.org/10.1126/science.1256688)); Wang X. et al., 2015. Biotechnology for Biofuels, 8(1), 1-13. https://doi.org/10.1186/s13068-015-0323-y
Yam12	Yamadazyma tenuis (NR_155989)	99.66	0	3	0	0	0	0	0	0	0	0	0	0	0	0	0	0	0	0	0	0	0	Saprotroph/Symbiotroph	Saprotroph/Symbiotroph	Pseudohyphae may be present, rotting wood	Yeast, cells are ovoid to cylindroidal or elongate	Probable	Species have coenzyme Q-9 as their main ubiquinone. Isolated from decayed tissue in cereoid cacti, soil, clinical isolate, insect frass, short leaf pine, gum exudate of a black cherry tree and gut of Dendroctonus spp.	Kurtzman C, et al. (Eds.). 2011. The yeasts: a taxonomic study. Elsevier. (https://www.elsevier.com/books/the-yeasts/kurtzman/978-0-444-52149-1)); Gao WL, et al. 2021. MycoKeys 83: 69ñ84 ((https://doi.org/10.3897/mycokeys.83.71156))
Cld5	Cladosporium aphidis (NR_120010)	100	0	0	0	0	0	0	0	0	0	0	0	12	0	0	0	0	0	0	0	0	0	Pathotroph	Pathotroph	Hyphae ascending or erect, branched, fasciculate, continuous or darkly septate, conical	Microfungus	Probable	Isolated from aphid species	Furong, G, et al., 2005. Xinan Nongye Daxue Xuebao (China). 27, 184-187.
Chr3	Chrysozymaceae (NR_154536)	88.44	0	0	0	0	0	0	0	0	0	0	0	0	6	0	0	0	0	0	0	0	0	Pathotroph/Saprotroph	Plant Pathogen	NULL	Yeast	Probable	Isolated from trees of Tianmu Mountain, Lin’an, Zhejiang Province, China	Wang, QM, et al., 2015. Studies in mycology, 81(1), 149-189. ((https://doi.org/10.1016/j.simyco.2015.12.002))
Clo1	Clonostachys rosea (NR_165993)	100	0	0	0	0	0	0	0	0	0	0	0	0	0	0	0	0	0	121	0	0	0	Saprotroph	Saprotroph	Endophytic fungi	Microfungus	Probable	Isolated from soil, onion plants, flowers and wood. C. rosea exhibits strong biological control ability against numerous fungal plant pathogens, nematodes and insects	Tedersoo L, et al. 2014. Science 346:e1256688 ((https://doi.org/10.1126/science.1256688)); Sun Z. B., et al., 2020. Journal of Applied Microbiology, 129(3), 486-495. ((https://doi.org/10.1111/jam.14625))
Exo1	Exobasidium ferrugineae (NR_120076)	90.38	0	0	0	0	0	0	0	0	0	0	0	0	0	0	0	0	0	0	17	0	0	Pathotroph	Plant Pathogen	Basidia 37–54.5 × 6.5–8.5 µm, cylindrical to cylindrical-clavate, 3–5 sterigmate, thin walled, hyaline, often with granular contents	Microfungus	Probable	This species is known from hypertrophied flowers and less commonly hypertrophied leaves of Lyonia ferruginea (Ericaceae)	Kennedy, AH, et al., 2012. Mycotaxon. 120: 451-460., 120, 451-460. ((http://dx.doi.org/10.5248/120.451))
Cop1	Coniophoraceae (NR_163752)	88.93	0	0	0	0	0	0	0	0	0	0	0	0	0	0	0	0	0	0	0	33	0	Pathotroph/Saprotroph	Lichen Parasite-Wood Saprotroph	Brown Rot	Corticioid-Microfungus	Probable	Saprobic on wood, soil, etc., some species cause damage to living trees through heart-wood rot (and wooden parts of building - see Serpula), one species is lichenicolous (Cannon & Kirk 2007)	Cannon PF, Kirk PM. 2007. Fungal Families of the World. CAB International, Cambridge (ISBN: 978-0851998275)
Kur4	Kuraishia molischiana (NR_164409)	97.44	0	0	0	0	0	6	0	0	0	0	0	0	0	0	0	0	0	0	0	0	0	Saprotroph/Symbiotroph	Saprotroph/Symbiotroph	Ferment and aerobically metabolize cellodextrins	Budding is multilateral on a narrow base, and cells are spherical to ellipsoidal. Pseudohyphae and true hyphae are not produced. Colonies are smooth and tannish-white in color	Probable	The strain isolated of soil, water, insect frass, and rotten wood	Kurtzman C, et al. (Eds.). 2011. The yeasts: a taxonomic study. Elsevier ((https://www.elsevier.com/books/the-yeasts/kurtzman/978-0-444-52149-1))
Rho1	Rhodotorula diobovata (NR_073271)	100	0	0	0	0	0	0	0	0	0	0	3	0	0	0	0	0	0	0	0	0	0	Pathotroph/Saprotroph	Animal Endosymbiont-Animal Pathogen-Endophyte-Plant Pathogen-Undefined Saprotroph	Production of carotenoids and triacylglycerols	Yeast	Probable	Opportunistic human pathogen. Rhodotorula diobovata DSBCA06 as an innovative tool for bioremediation and treatment of wastewater effluents	Civiero E., et al., 2018. Biology, 7(3), 39. Fakankun I., et al., 2021.. Journal of Biotechnology, 332, 11-19. (( https://doi.org/10.3390/biology7030039)). ((https://doi.org/10.1016/j.jbiotec.2021.03.016)). https://www.cdc.gov ((https://www.cdc.gov))
Sor4	Sordariomycetes (NR_154011)	86.73	0	0	0	0	0	0	0	0	0	0	0	10	0	0	0	0	0	0	0	0	0	Pathotroph	Animal Pathogen	Microfungus	Microfungus	Probable	Isolated from lepidopteran insects	Qu, J, et al., 2021. MycoKeys. 9;82:81-96. ((http://dx.doi.org/10.3897/mycokeys.82.66927))
Deb2	Debaryomyces hansenii (NR_120016)	100	0	0	0	0	0	0	0	0	0	0	0	0	0	0	6	0	0	0	0	0	0	Saprotroph/Symbiotroph	Saprotroph/Symbiotroph	Produces xylitol from D-xylose in wood hydrolysates, generating high xylitol:ethanol ratios, salt-tolerant	Yeast and ascospores are spherical with a warty wall	Highly Probable	Yeast isolated from wild Drosophila spp. insects, gut of bumblebees and termites, plants and animals	Kurtzman CP, et al. (eds.) 2011. The Yeasts, a Taxonomic Study. Fifth Edition. Vols 1-3. Elsevier, San Diego (ISBN: 9780444521491)
Her3	Herpotrichiellaceae (NR_16630)	89.39	0	0	0	0	0	0	0	0	0	0	0	0	0	0	0	0	32	0	0	0	0	Pathotroph/Saprotroph	Animal Pathogen-Fungal Parasite-Undefined Saprotroph	NULL	Facultative Yeast-Microfungus	Probable	Mostly saprobic on plants or other fungi, isolated from soil etc., and from medical sources (Cannon & Kirk 2007)	Cannon PF, Kirk PM. 2007. Fungal Families of the World. CAB International, Cambridge (ISBN: 978-0851998275)
Buc1	Buckleyzyma armeniaca (NR_073284)	93.82	0	0	0	0	0	0	0	0	0	0	0	0	0	0	0	0	29	0	0	0	0	Saprotroph	Undefined Saprotroph	The streak culture is orange, butyrous, dull or semi-glistening, and has an undulated margins	Yeast	Probable	Isolated from leaf of weeping bottlebrush	Wang QM, et al. 2015. Studies in Mycology 81:149-189 ((https://doi.org/10.1016/j.simyco.2015.12.002)); Kurtzman CP, et al. (eds.) 2011. The Yeasts, a Taxonomic Study. Fifth Edition. Vols 1-3. Elsevier, San Diego (ISBN: 9780444521491)
Cer15	Ceratocystiopsis ranaculosa (NR_103596)	94.38	0	0	0	0	0	0	0	0	0	0	0	0	0	0	0	0	0	0	0	0	21	Pathotroph	Plant Pathogen	Blue-Staining	Microfungus; Hyphae hyalinae and conidia holoblastic, oblong, slightly clavate with obtuse ends	Probable	Isolated of gallery from Dendroctonus frontalis and infested trees	Hausner G, et al. 1993. Micology Research 5: 625-633 ((https://doi.org/10.1016/S0953-7562(09)81188-X)); Zipfel RD, et al. 2006. Studies in Mycology 55:75-97; Tedersoo L, et al. 2014. Science 346:e1256688 ((https://doi.org/10.1126/science.1256688)); Bridges & Perry. 1987. Mycologia, 79:4, 630-633. ((https://doi.or/10.1080/00275514.1987.12025434))
Kur5	Kuraishia molischiana (NR_164409)	98.08	0	0	0	2	0	0	0	0	0	0	0	0	0	0	0	0	0	0	0	0	0	Saprotroph/Symbiotroph	Symbiotroph/Saprotroph	Ferment and aerobically metabolize cellodextrins	Budding is multilateral on a narrow base, and cells are spherical to ellipsoidal. Pseudohyphae and true hyphae are not produced. Colonies are smooth and tannish-white in color	Probable	The strain isolated of soil, water, insect frass, and rotten wood	Kurtzman C, et al. (Eds.). 2011. The yeasts: a taxonomic study. Elsevier ((https://www.elsevier.com/books/the-yeasts/kurtzman/978-0-444-52149-1))
Fus3	Fusarium circinatumi (NR_120263)	100	0	0	0	0	0	0	0	0	0	0	0	0	0	2	0	0	0	0	0	0	0	Pathotroph/Saprotroph/Symbiotroph	Animal Pathogen-Endophyte-Lichen Parasite-Plant Pathogen-Soil Saprotroph-Wood Saprotroph	Gungi associated with pitch canker disease of Pinus radiata	Microfungus	Possible	The outbreak of pitch canker is caused by this fungus.	Duncan CG, Eslyn WE. 1966. Mycologia 58:642-664 ((https://doi.org/10.2307/3757045)); Seehann G, et al. 1975. List of Fungi in Soft-Rot Tissue Tests. Institute fur Holzbiologie und Holzschutz, Bundesforschungsanstalt fur Forst - und Holzwirtshaft, Hamburg - Lohbrugge, Germany; Costa IPMW, et al. 2012. Mycotaxon 119:e26 ((http://mycotaxon.com/resources/checklists/costa_v119_checklist.pdf)); Tederso…
Mal1	Malassezia restricta (NR_103585)	99.53	0	0	0	0	0	0	0	0	0	0	0	0	0	0	8	0	0	0	0	0	0	Pathotroph/Saprotroph	Animal Pathogen-Undefined Saprotroph	The species is lipophilic,	Facultative Yeast	Probable	A lipid-dependent fungus growing on the sebaceous areas of human skin that may cause or exacerbate several skin diseases (Pityrosporum is a synonym that has been used for the yeast forms)	Kurtzman CP, et al. (eds.) 2011. The Yeasts, a Taxonomic Study. Fifth Edition. Vols 1-3. Elsevier, San Diego (ISBN: 9780444521491); Findley K, et al. 2013. Nature 498:367-370 ((https://doi.org/10.1038/nature12171))
Inf1	Infundichalara minuta (NR_154074)	97.97	0	0	0	0	0	0	0	0	0	0	0	0	0	0	0	0	27	0	0	0	0	Saprotroph	Undefined Saprotroph	Forms two conidiophore types. Vegetative mycelium consisting of smooth or warted, branched, septate, hyaline to pale brown hyphae	Microfungus	Probable	Isolated from pine litter, but the species also colonizes Scots pine humus	Koukol O. 2012. Mycotaxon, 120(1), 343-352. ((http://dx.doi.org/10.5248/120.343)); Tedersoo L, et al. 2014. Science 346:e1256688 ((https://doi.org/10.1126/science.1256688))
Sam1	Samsoniella hepiali (NR_160318)	100	0	0	0	0	0	0	0	0	0	0	0	0	0	0	0	0	27	0	0	0	0	Pathotroph	Animal Pathogen	Conidiophores biverticillate with whorls of flask shaped phialides	Microfungus	Probable	Isolated from Corythucha arcuata (Say) (Hemiptera: Tingidae)	Kovač, M, et al., 2020. Insects. 11(10):679. ((http://dx.doi.org/10.3390/insects11100679))
Inf2	Infundichalara microchona (NR_154074)	99.32	0	0	0	0	0	0	0	0	0	0	0	0	0	0	0	0	0	0	10	0	0	Saprotroph	Undefined Saprotroph	This fungi produces larger phialides pigmented, conidiophores brown and chlamydospores absent	Microfungus	Probable	Decayed coniferous wood and basidiomata of members of the Polyporales	Koukol O. 2012. Mycotaxon, 120(1), 343-352. ((http://dx.doi.org/10.5248/120.343)); Tedersoo L, et al. 2014. Science 346:e1256688 ((https://doi.org/10.1126/science.1256688))
Aur1	Aureobasidium namibiae (NR_147362)	99.67	0	0	0	0	0	0	0	0	0	0	0	0	0	0	0	0	0	0	0	0	18	Pathotroph/Saprotroph/Symbiotroph	Animal Pathogen-Endophyte-Epiphyte-Plant Pathogen-Undefined Saprotroph	Black-yeast-like fungus	Facultative Yeast	Possible	Isolated from soil, air, flowers and artificial lake. fungi used for production of the polysaccharide pullulan and the antimycotic aureobasidin A, and as a biocontrol agent in agriculture	Zalar, P., et al., 2008. Studies in Mycology, 61(1), 21-38. ((https://doi.org/10.3114/sim.2008.61.02));Costa IPMW, et al. 2012. Mycotaxon 119:e26 ((http://mycotaxon.com/resources/checklists/costa_v119_checklist.pdf)); Tedersoo L, et al. 2014. Science 346:e1256688 ((https://doi.org/10.1126/science.1256688)); Wachowska U, G≈Çowacka K. 2014. BioControl 59:635-645 ((https://doi.org/10.1007/s10526-014…
Cap2	Capturomyces luteus (NR_165905)	98.68	0	0	0	0	3	0	0	0	0	0	0	0	0	0	0	0	0	0	0	0	0	Saprotroph/Symbiotroph	Saprotroph/Symbiotroph	Vegetative hyphae hyaline, smooth-walled, lacking chlamydospores, 1–2.5 μm wide. Sporulation abundant, conidia formed directly on hyphal cells, in conidiomata and by microcyclic conidiation. Conidiophores on hyphae hyaline, smooth-walled, simple, constricted at the base, conidiogenous loci formed terminally, mostly reduced to conidiogenous cells, directly formed on hyphae.	Microfungus	Probable	Isolated from spores on Vitis vinifera	Bien, S, et al., 2020. Persoonia-Molecular Phylogeny and Evolution of Fungi, 45(1), 46-67. ((http://dx.doi.org/10.3767/persoonia.2020.45.02))
Yam13	Yamadazyma tenuis (NR_155989)	99.33	0	0	0	0	0	7	0	0	0	0	0	0	0	0	0	0	0	0	0	0	0	Saprotroph/Symbiotroph	Saprotroph/Symbiotroph	Pseudohyphae may be present, rotting wood	Yeast, cells are ovoid to cylindroidal or elongate	Probable	Species have coenzyme Q-9 as their main ubiquinone. Isolated from decayed tissue in cereoid cacti, soil, clinical isolate, insect frass, short leaf pine, gum exudate of a black cherry tree and gut of Dendroctonus spp.	Kurtzman C, et al. (Eds.). 2011. The yeasts: a taxonomic study. Elsevier. (https://www.elsevier.com/books/the-yeasts/kurtzman/978-0-444-52149-1)); Gao WL, et al. 2021. MycoKeys 83: 69ñ84 ((https://doi.org/10.3897/mycokeys.83.71156))
Lac1	Lactifluus subiculatus (NR_173846)	99.83	0	0	0	0	0	0	3	0	0	0	0	0	0	0	0	0	0	0	0	0	0	Symbiotroph	Ectomycorrhizal	This fungi arises from a mycelial subiculum and has a much smaller pileus, no emergent pseudocystidia and produce basidiomat	Agaricoid	Highly Probable	Grow on lower trunks of saplings, larger trees, stumps	Miller S., et al., 2013.. Mycotaxon, 121(1), 233-253. ((http://dx.doi.org/10.5248/121.233)). List compiled by Sara Branco with input from Nhu Nguyen and Else Vellinga
Cpn1	Capnodiales (NR_175224)	85.62	0	0	0	0	0	0	0	0	0	2	0	0	0	0	0	0	0	0	0	0	0	Pathotroph/Saprotroph/Symbiotroph	Pathotroph-Saprotroph-Symbiotroph	Microfungus	Microfungus	Probable	Morphologically and ecologically diverse fungi with different lifestyles and modes of nutrition	Abdollahzadeh, J, 2020. Stud Mycol. 2020 ((http://dx.doi.org/10.1016/j.simyco.2020.02.004))
Cut1	Cutaneotrichosporon moniliiforme (NR_073240)	100	0	0	0	0	0	0	0	0	0	0	1	0	0	0	0	0	0	0	0	0	0	Pathotroph	Animal Pathogen	Degrades salicylate via phenol	Yeast	Possible	Pathogenic to humans	Iwasaki Y., et al., 2010. Biodegradation 21, 557–564. ((https://doi.org/10.1007/s10532-009-9323-6)). Nath R, et al. 2018. Mycopathologia 183:585-590 ((https://doi.org/10.1007/s11046-017-0231-8))
Can10	Candida oregonensis (NR_155006)	97.6	0	0	0	0	0	0	0	0	0	0	0	6	0	0	0	0	0	0	0	0	0	Pathotroph/Saprotroph/Symbiotroph	Animal Pathogen-Endophyte-Endosymbiont-Epiphyte-Soil Saprotroph-Undefined Saprotroph-Symbiotroph	The colony produces a somewhat ester-like smell	Dimorphic Yeast	Probable	Isolated from insect frass and gut. This asexual genus is polyphyletic and contain species that function very differently depend on what they are	Manolakaki D, et al. 2010. Virulence. 1: 367-375 ((https://doi.org/10.4161/viru.1.5.12796)); Mekbib SB, et al. 2011. Tropical Plant Pathology 36:233-240 ((https://doi.org/10.1590/S1982-56762011000400004)); Briones-Roblero et al., 2017. Folia Microbiol 62:1–9. ((htps:// doi.or/10.1007/s12223-016-0469-4))
Lep1	Leptographium albopini (NR_160192)																							Pathotroph	Plant Pathogen	Blue-Staining	Microfungus	Probable	Isolated from Pinus spp. (Pinaceae)	Wingfield, MJ, et al., 1994. Canadian journal of botany, 72(2), 227-238. ((https://doi.org/10.1139/b94-031))
	Leptographium gracile (NR_176200)	100	0	0	0	0	0	0	0	0	0	0	0	6	0	0	0	0	0	0	0	0	0	Pathotroph	Plant Pathogen	Blue-Staining	Microfungus	Probable	Isolated from Pissodes sp. and their galleries in Pinus armandii	Paciura D., et al., 2010.. Persoonia-Molecular Phylogeny and Evolution of Fungi, 25(1), 94-108. ((https://doi.org/10.3767/003158510X551097)). Tedersoo L, et al. 2014. Science 346:e1256688 ((https://doi.org/10.1126/science.1256688))
	Leptographium neomexicanum (NR_160191)																							Pathotroph	Plant Pathogen	Blue-Staining	Microfungus	Probable	Isolated from Pinus ponderosa	Wingfield, MJ, et al., 1994. Canadian journal of botany, 72(2), 227-238. ((https://doi.org/10.1139/b94-031))
Gro6	Grosmannia aurea (NR_145307)	98.38	0	0	0	0	0	0	0	0	0	0	0	6	0	0	0	0	0	0	0	0	0	Pathotroph	Plant Pathogen	Blue-Staining; Anamorph: Leptographium aureum	Microfungus	Probable	Isolated from Pinus contorta var. latifolia	Zipfel RD, et al. 2006. Studies in Mycology 55:75-97; Tedersoo L, et al. 2014. Science 346:e1256688 ((https://doi.org/10.1126/science.1256688))
Cpn2	Capnodiales (NR_145013)	89	0	0	0	0	0	0	0	0	0	0	0	0	0	0	0	8	0	0	0	0	0	Pathotroph/Saprotroph/Symbiotroph	Pathotroph-Saprotroph-Symbiotroph	Microfungus	Microfungus	Probable	Morphologically and ecologically diverse fungi with different lifestyles and modes of nutrition	Abdollahzadeh, J, 2020. Stud Mycol. 2020 ((http://dx.doi.org/10.1016/j.simyco.2020.02.004))
Tre1	Tremella aurantia (NR_155873)	94.46	0	0	0	0	0	0	0	0	0	0	0	0	0	0	0	0	15	0	0	0	0	Saprotroph/Symbiotroph	Saprotroph/Symbiotroph	In culture, isolated basidiospores give rise to yeast states, with mycelia typically developing only when compatible strains are paired	Facultative Yeast-Microfungus	Probable	Isolated from recently killed woody twigs, and on lichens	De Baets, S, & Vandamme, EJ. 2001. Biotechnology Letters. 23(17), 1361-1366. ((https://doi.org/10.1023/A:1011645724220))
Bea2	Beauveria pseudobassiana (NR_11159)	99.68	0	0	0	0	0	0	0	0	0	0	0	0	0	0	0	0	0	52	0	0	0	Pathotroph	Animal Pathogen; Entomopathogenic fungus	Ascospores filiform; has stomata	Microfungus	Possible	Isolated from soil and insects. Entomopathogenic fungus and develops conidia on insect cadavers	Wang, Y., et al., 2020. Journal of Invertebrate Pathology, 172, 107333. ((https://doi.org/10.1016/j.jip.2020.107333)); Tedersoo L, et al. 2014. Science 346:e1256688 ((https://doi.org/10.1126/science.1256688))
Cha1	Chaetothyriales (NR_16630)	89.94	0	0	0	0	0	0	0	0	0	0	0	0	0	0	0	0	0	59	0	0	0	Saprotroph/Symbiotroph	Saprotroph/Symbiotroph	Facultative Yeast-Microfungus	Facultative Yeast-Microfungus	Probable	Isolated from different plants, soil, surfaces	Neyaz, M, et al., 2022. Microorganisms, 10(3), 545. ((https://doi.org/10.3390/microorganisms10030545))
Alt1	Alternaria destruens (NR_1371433)	100	0	0	0	0	0	0	0	0	0	0	0	0	0	0	0	0	0	0	9	0	0	Pathotroph/Saprotroph/Symbiotroph	Animal Pathogen-Endophyte-Plant Pathogen-Wood Saprotroph	Soft Rot	Microfungus	Possible	Isolated from Calotropis gigantea, antimicrobial and antibiofilm agents	Kaur J., et al., 2020. Mol Biol Rep 47, 423–432. ((https://doi.org/10.1007/s11033-019-05145-3)).Duncan CG, Eslyn WE. 1966. Mycologia 58642-664; Seehann G, et al. 1975. List of Fungi in Soft-Rot Tissue Tests. Institute fur Holzbiologie und Holzschutz, Bundesforschungsanstalt fur Forst - und Holzwirtshaft, Hamburg - Lohbrugge, Germany; Tedersoo L, et al. 2014. Science 346:e1256688 ((https://doi.org…
Lin1	Linnemannia camargensis (NR_111577)	100	0	0	0	0	0	0	0	0	0	0	0	0	0	0	0	0	0	0	0	16	0	Saprotroph/Symbiotroph	Endophyte-Litter Saprotroph-Soil Saprotroph-Undefined Saprotroph	NULL	Microfungus	Possible	Saprobic in soil and thus frequenctly isolated from soil and material contaminated with soil such as hay or rotten silage and spoil tips (Cannon & Kirk 2007). isolated from grassland soils and fruit	Cannon PF, Kirk PM. 2007. Fungal Families of the World. CAB International, Cambridge (ISBN: 978-0851998275); Purahong W, et al. 2016. Molecular Ecology 25:4059-4074 ((https://doi.org/10.1111/mec.13739))
